# Supplementary material for: Friedel–Crafts Addition of 3‑Alkylated Indoles to Aldehydes: 2‑Hydroxyalkylation Promoted by Trimethylsilyl Trifluoromethanesulfonate
Source: J Org Chem. 2026 Apr 29;91(18):6255–67. doi: 10.1021/acs.joc.5c03195 (PMC13162324; doi:10.1021/acs.joc.5c03195)
Supplement: Supplementary file 2 [file jo5c03195_si_002.zip]

Archive with 2,319 entries (2,066 files):
- FID for publication1/
- FID for publication1/1h/
- FID for publication1/1o/
- FID for publication1/1f/
- __MACOSX/FID for publication1/._1f
- FID for publication1/1a/
- __MACOSX/FID for publication1/._1a
- FID for publication1/NMR info.docx
- __MACOSX/FID for publication1/._NMR info.docx
- FID for publication1/1g/
- __MACOSX/FID for publication1/._1g
- FID for publication1/1n/
- FID for publication1/1i/
- __MACOSX/FID for publication1/._1i
- FID for publication1/molfilesNMR.mol
- __MACOSX/FID for publication1/._molfilesNMR.mol
- FID for publication1/1l/
- FID for publication1/1b/
- __MACOSX/FID for publication1/._1b
- FID for publication1/1e/
- __MACOSX/FID for publication1/._1e
- FID for publication1/1p/
- FID for publication1/1d/
- __MACOSX/FID for publication1/._1d
- FID for publication1/1c/
- __MACOSX/FID for publication1/._1c
- FID for publication1/1j/
- FID for publication1/1m/
- FID for publication1/1h/degraded isolated/
- __MACOSX/FID for publication1/1h/._degraded isolated
- FID for publication1/1h/column fractions/
- FID for publication1/1o/1H EZ-2-163c-HNMR/
- FID for publication1/1o/13C EZ-2-163c-CNMR-2ND/
- FID for publication1/1f/1H EZ-2-74c-HNMR/
- FID for publication1/1f/13C EZ-2-74c-CNMR/
- FID for publication1/1a/1H EZ-1-21-H/
- FID for publication1/1a/13C EZ-1-21-C/
- FID for publication1/1g/13C EZ-2-85c-CNMR/
- FID for publication1/1g/1H EZ-2-85c-HNMR/
- FID for publication1/1n/13C EZ-2-133d-cNMR-2ND/
- FID for publication1/1n/1H EZ-2-133d-HNMR-2ND/
- FID for publication1/1i/1H EZ-1-37-HNMR/
- FID for publication1/1i/1H EZ-4-26c-HNMR/
- FID for publication1/1i/13C EZ-1-37-CNMR/
- FID for publication1/1i/1H EZ-1-37-7891011/
- FID for publication1/1l/1H EZ-1-28-HNMR2/
- FID for publication1/1l/13C EZ-1-28-CNMR/
- FID for publication1/1b/1H EZ-2-121c-HNMR/
- FID for publication1/1b/13C EZ-2-121c-CNMR/
- FID for publication1/1e/1H EZ-2-80c-HNMR2/
- FID for publication1/1e/13C EZ-2-80c-CNMR2/
- FID for publication1/1p/1H EZ-1-65-HNMR-4TH/
- FID for publication1/1p/13C EZ-1-65-CNMR-REAL/
- FID for publication1/1d/13C EZ-2-78c-CNMR/
- FID for publication1/1d/1H EZ-2-78c-HNMR/
- FID for publication1/1c/1H EZ-1-43-678/
- FID for publication1/1c/13C EZ-1-43-CNMR-3RD/
- FID for publication1/1c/1H EZ-1-43-HNMR/
- FID for publication1/1j/13C EZ-1-57-CNMR-PURE2/
- FID for publication1/1j/1H EZ-1-57-FRAC-7_11/
- FID for publication1/1m/1H EZ-1-33-HNMR/
- FID for publication1/1m/13C EZ-1-33-CNMR/
- FID for publication1/1h/degraded isolated/1H EZ-2-162/
- FID for publication1/1h/degraded isolated/13C EZ-2-162c/
- FID for publication1/1h/column fractions/EZ-2-154c-FRAC_8-11/
- __MACOSX/FID for publication1/1h/column fractions/._EZ-2-154c-FRAC_8-11
- FID for publication1/1o/1H EZ-2-163c-HNMR/10/
- FID for publication1/1o/13C EZ-2-163c-CNMR-2ND/14/
- FID for publication1/1f/1H EZ-2-74c-HNMR/32/
- FID for publication1/1f/13C EZ-2-74c-CNMR/34/
- FID for publication1/1a/1H EZ-1-21-H/12/
- FID for publication1/1a/13C EZ-1-21-C/13/
- FID for publication1/1g/13C EZ-2-85c-CNMR/16/
- FID for publication1/1g/1H EZ-2-85c-HNMR/14/
- FID for publication1/1n/13C EZ-2-133d-cNMR-2ND/12/
- FID for publication1/1n/1H EZ-2-133d-HNMR-2ND/10/
- FID for publication1/1i/1H EZ-1-37-HNMR/10/
- FID for publication1/1i/1H EZ-4-26c-HNMR/12/
- FID for publication1/1i/13C EZ-1-37-CNMR/12/
- FID for publication1/1i/1H EZ-1-37-7891011/10/
- FID for publication1/1l/1H EZ-1-28-HNMR2/10/
- FID for publication1/1l/13C EZ-1-28-CNMR/12/
- FID for publication1/1b/1H EZ-2-121c-HNMR/10/
- FID for publication1/1b/13C EZ-2-121c-CNMR/12/
- FID for publication1/1e/1H EZ-2-80c-HNMR2/19/
- FID for publication1/1e/13C EZ-2-80c-CNMR2/17/
- FID for publication1/1p/1H EZ-1-65-HNMR-4TH/10/
- FID for publication1/1p/13C EZ-1-65-CNMR-REAL/uxnmr.par
- __MACOSX/FID for publication1/1p/13C EZ-1-65-CNMR-REAL/._uxnmr.par
- FID for publication1/1p/13C EZ-1-65-CNMR-REAL/prosol_History
- __MACOSX/FID for publication1/1p/13C EZ-1-65-CNMR-REAL/._prosol_History
- FID for publication1/1p/13C EZ-1-65-CNMR-REAL/lists/
- FID for publication1/1p/13C EZ-1-65-CNMR-REAL/format.temp
- __MACOSX/FID for publication1/1p/13C EZ-1-65-CNMR-REAL/._format.temp
- FID for publication1/1p/13C EZ-1-65-CNMR-REAL/audita.txt
- __MACOSX/FID for publication1/1p/13C EZ-1-65-CNMR-REAL/._audita.txt
- FID for publication1/1p/13C EZ-1-65-CNMR-REAL/pdata/
- FID for publication1/1p/13C EZ-1-65-CNMR-REAL/fid
- __MACOSX/FID for publication1/1p/13C EZ-1-65-CNMR-REAL/._fid
- FID for publication1/1p/13C EZ-1-65-CNMR-REAL/shimvalues
- __MACOSX/FID for publication1/1p/13C EZ-1-65-CNMR-REAL/._shimvalues
- FID for publication1/1p/13C EZ-1-65-CNMR-REAL/adcInfo_TRX2.xml
- __MACOSX/FID for publication1/1p/13C EZ-1-65-CNMR-REAL/._adcInfo_TRX2.xml
- FID for publication1/1p/13C EZ-1-65-CNMR-REAL/uxnmr.info
- __MACOSX/FID for publication1/1p/13C EZ-1-65-CNMR-REAL/._uxnmr.info
- FID for publication1/1p/13C EZ-1-65-CNMR-REAL/scon2
- __MACOSX/FID for publication1/1p/13C EZ-1-65-CNMR-REAL/._scon2
- FID for publication1/1p/13C EZ-1-65-CNMR-REAL/pulseprogram.precomp
- __MACOSX/FID for publication1/1p/13C EZ-1-65-CNMR-REAL/._pulseprogram.precomp
- FID for publication1/1p/13C EZ-1-65-CNMR-REAL/vtc_pid_settings
- __MACOSX/FID for publication1/1p/13C EZ-1-65-CNMR-REAL/._vtc_pid_settings
- FID for publication1/1p/13C EZ-1-65-CNMR-REAL/acqu
- __MACOSX/FID for publication1/1p/13C EZ-1-65-CNMR-REAL/._acqu
- FID for publication1/1p/13C EZ-1-65-CNMR-REAL/topshimreport
- __MACOSX/FID for publication1/1p/13C EZ-1-65-CNMR-REAL/._topshimreport
- FID for publication1/1p/13C EZ-1-65-CNMR-REAL/acqus
- __MACOSX/FID for publication1/1p/13C EZ-1-65-CNMR-REAL/._acqus
- FID for publication1/1p/13C EZ-1-65-CNMR-REAL/specpar
- __MACOSX/FID for publication1/1p/13C EZ-1-65-CNMR-REAL/._specpar
- FID for publication1/1d/13C EZ-2-78c-CNMR/12/
- FID for publication1/1d/1H EZ-2-78c-HNMR/10/
- FID for publication1/1c/1H EZ-1-43-678/10/
- FID for publication1/1c/13C EZ-1-43-CNMR-3RD/14/
- FID for publication1/1c/1H EZ-1-43-HNMR/10/
- FID for publication1/1j/13C EZ-1-57-CNMR-PURE2/12/
- FID for publication1/1j/1H EZ-1-57-FRAC-7_11/12/
- FID for publication1/1m/1H EZ-1-33-HNMR/10/
- FID for publication1/1m/13C EZ-1-33-CNMR/12/
- FID for publication1/1h/degraded isolated/1H EZ-2-162/10/
- FID for publication1/1h/degraded isolated/13C EZ-2-162c/13/
- FID for publication1/1h/column fractions/EZ-2-154c-FRAC_8-11/10/
- FID for publication1/1o/1H EZ-2-163c-HNMR/10/uxnmr.par
- __MACOSX/FID for publication1/1o/1H EZ-2-163c-HNMR/10/._uxnmr.par
- FID for publication1/1o/1H EZ-2-163c-HNMR/10/prosol_History
- __MACOSX/FID for publication1/1o/1H EZ-2-163c-HNMR/10/._prosol_History
- FID for publication1/1o/1H EZ-2-163c-HNMR/10/lists/
- FID for publication1/1o/1H EZ-2-163c-HNMR/10/format.temp
- __MACOSX/FID for publication1/1o/1H EZ-2-163c-HNMR/10/._format.temp
- FID for publication1/1o/1H EZ-2-163c-HNMR/10/audita.txt
- __MACOSX/FID for publication1/1o/1H EZ-2-163c-HNMR/10/._audita.txt
- FID for publication1/1o/1H EZ-2-163c-HNMR/10/pdata/
- FID for publication1/1o/1H EZ-2-163c-HNMR/10/fid
- __MACOSX/FID for publication1/1o/1H EZ-2-163c-HNMR/10/._fid
- FID for publication1/1o/1H EZ-2-163c-HNMR/10/adcInfo_TRX1.xml
- __MACOSX/FID for publication1/1o/1H EZ-2-163c-HNMR/10/._adcInfo_TRX1.xml
- FID for publication1/1o/1H EZ-2-163c-HNMR/10/shimvalues
- __MACOSX/FID for publication1/1o/1H EZ-2-163c-HNMR/10/._shimvalues
- FID for publication1/1o/1H EZ-2-163c-HNMR/10/uxnmr.info
- __MACOSX/FID for publication1/1o/1H EZ-2-163c-HNMR/10/._uxnmr.info
- FID for publication1/1o/1H EZ-2-163c-HNMR/10/scon2
- __MACOSX/FID for publication1/1o/1H EZ-2-163c-HNMR/10/._scon2
- FID for publication1/1o/1H EZ-2-163c-HNMR/10/pulseprogram.precomp
- __MACOSX/FID for publication1/1o/1H EZ-2-163c-HNMR/10/._pulseprogram.precomp
- FID for publication1/1o/1H EZ-2-163c-HNMR/10/vtc_pid_settings
- __MACOSX/FID for publication1/1o/1H EZ-2-163c-HNMR/10/._vtc_pid_settings
- FID for publication1/1o/1H EZ-2-163c-HNMR/10/acqu
- __MACOSX/FID for publication1/1o/1H EZ-2-163c-HNMR/10/._acqu
- FID for publication1/1o/1H EZ-2-163c-HNMR/10/topshimreport
- __MACOSX/FID for publication1/1o/1H EZ-2-163c-HNMR/10/._topshimreport
- FID for publication1/1o/1H EZ-2-163c-HNMR/10/acqus
- __MACOSX/FID for publication1/1o/1H EZ-2-163c-HNMR/10/._acqus
- FID for publication1/1o/1H EZ-2-163c-HNMR/10/specpar
- __MACOSX/FID for publication1/1o/1H EZ-2-163c-HNMR/10/._specpar
- FID for publication1/1o/13C EZ-2-163c-CNMR-2ND/14/uxnmr.par
- __MACOSX/FID for publication1/1o/13C EZ-2-163c-CNMR-2ND/14/._uxnmr.par
- FID for publication1/1o/13C EZ-2-163c-CNMR-2ND/14/prosol_History
- __MACOSX/FID for publication1/1o/13C EZ-2-163c-CNMR-2ND/14/._prosol_History
- FID for publication1/1o/13C EZ-2-163c-CNMR-2ND/14/lists/
- FID for publication1/1o/13C EZ-2-163c-CNMR-2ND/14/format.temp
- __MACOSX/FID for publication1/1o/13C EZ-2-163c-CNMR-2ND/14/._format.temp
- FID for publication1/1o/13C EZ-2-163c-CNMR-2ND/14/audita.txt
- __MACOSX/FID for publication1/1o/13C EZ-2-163c-CNMR-2ND/14/._audita.txt
- FID for publication1/1o/13C EZ-2-163c-CNMR-2ND/14/pdata/
- FID for publication1/1o/13C EZ-2-163c-CNMR-2ND/14/fid
- __MACOSX/FID for publication1/1o/13C EZ-2-163c-CNMR-2ND/14/._fid
- FID for publication1/1o/13C EZ-2-163c-CNMR-2ND/14/shimvalues
- __MACOSX/FID for publication1/1o/13C EZ-2-163c-CNMR-2ND/14/._shimvalues
- FID for publication1/1o/13C EZ-2-163c-CNMR-2ND/14/adcInfo_TRX2.xml
- __MACOSX/FID for publication1/1o/13C EZ-2-163c-CNMR-2ND/14/._adcInfo_TRX2.xml
- FID for publication1/1o/13C EZ-2-163c-CNMR-2ND/14/uxnmr.info
- __MACOSX/FID for publication1/1o/13C EZ-2-163c-CNMR-2ND/14/._uxnmr.info
- FID for publication1/1o/13C EZ-2-163c-CNMR-2ND/14/scon2
- __MACOSX/FID for publication1/1o/13C EZ-2-163c-CNMR-2ND/14/._scon2
- FID for publication1/1o/13C EZ-2-163c-CNMR-2ND/14/pulseprogram.precomp
- __MACOSX/FID for publication1/1o/13C EZ-2-163c-CNMR-2ND/14/._pulseprogram.precomp
- FID for publication1/1o/13C EZ-2-163c-CNMR-2ND/14/vtc_pid_settings
- __MACOSX/FID for publication1/1o/13C EZ-2-163c-CNMR-2ND/14/._vtc_pid_settings
- FID for publication1/1o/13C EZ-2-163c-CNMR-2ND/14/acqu
- __MACOSX/FID for publication1/1o/13C EZ-2-163c-CNMR-2ND/14/._acqu
- FID for publication1/1o/13C EZ-2-163c-CNMR-2ND/14/acqus
- __MACOSX/FID for publication1/1o/13C EZ-2-163c-CNMR-2ND/14/._acqus
- FID for publication1/1o/13C EZ-2-163c-CNMR-2ND/14/specpar
- __MACOSX/FID for publication1/1o/13C EZ-2-163c-CNMR-2ND/14/._specpar
- FID for publication1/1f/1H EZ-2-74c-HNMR/32/uxnmr.par
- __MACOSX/FID for publication1/1f/1H EZ-2-74c-HNMR/32/._uxnmr.par
- FID for publication1/1f/1H EZ-2-74c-HNMR/32/prosol_History
- __MACOSX/FID for publication1/1f/1H EZ-2-74c-HNMR/32/._prosol_History
- FID for publication1/1f/1H EZ-2-74c-HNMR/32/lists/
- FID for publication1/1f/1H EZ-2-74c-HNMR/32/format.temp
- __MACOSX/FID for publication1/1f/1H EZ-2-74c-HNMR/32/._format.temp
- FID for publication1/1f/1H EZ-2-74c-HNMR/32/audita.txt
- __MACOSX/FID for publication1/1f/1H EZ-2-74c-HNMR/32/._audita.txt
- FID for publication1/1f/1H EZ-2-74c-HNMR/32/pdata/
- FID for publication1/1f/1H EZ-2-74c-HNMR/32/fid
- __MACOSX/FID for publication1/1f/1H EZ-2-74c-HNMR/32/._fid
- FID for publication1/1f/1H EZ-2-74c-HNMR/32/adcInfo_TRX1.xml
- __MACOSX/FID for publication1/1f/1H EZ-2-74c-HNMR/32/._adcInfo_TRX1.xml
- FID for publication1/1f/1H EZ-2-74c-HNMR/32/shimvalues
- __MACOSX/FID for publication1/1f/1H EZ-2-74c-HNMR/32/._shimvalues
- FID for publication1/1f/1H EZ-2-74c-HNMR/32/uxnmr.info
- __MACOSX/FID for publication1/1f/1H EZ-2-74c-HNMR/32/._uxnmr.info
- FID for publication1/1f/1H EZ-2-74c-HNMR/32/scon2
- __MACOSX/FID for publication1/1f/1H EZ-2-74c-HNMR/32/._scon2
- FID for publication1/1f/1H EZ-2-74c-HNMR/32/pulseprogram.precomp
- __MACOSX/FID for publication1/1f/1H EZ-2-74c-HNMR/32/._pulseprogram.precomp
- FID for publication1/1f/1H EZ-2-74c-HNMR/32/vtc_pid_settings
- __MACOSX/FID for publication1/1f/1H EZ-2-74c-HNMR/32/._vtc_pid_settings
- FID for publication1/1f/1H EZ-2-74c-HNMR/32/acqu
- __MACOSX/FID for publication1/1f/1H EZ-2-74c-HNMR/32/._acqu
- FID for publication1/1f/1H EZ-2-74c-HNMR/32/topshimreport
- __MACOSX/FID for publication1/1f/1H EZ-2-74c-HNMR/32/._topshimreport
- FID for publication1/1f/1H EZ-2-74c-HNMR/32/acqus
- __MACOSX/FID for publication1/1f/1H EZ-2-74c-HNMR/32/._acqus
- FID for publication1/1f/1H EZ-2-74c-HNMR/32/specpar
- __MACOSX/FID for publication1/1f/1H EZ-2-74c-HNMR/32/._specpar
- FID for publication1/1f/13C EZ-2-74c-CNMR/34/uxnmr.par
- __MACOSX/FID for publication1/1f/13C EZ-2-74c-CNMR/34/._uxnmr.par
- FID for publication1/1f/13C EZ-2-74c-CNMR/34/prosol_History
- __MACOSX/FID for publication1/1f/13C EZ-2-74c-CNMR/34/._prosol_History
- FID for publication1/1f/13C EZ-2-74c-CNMR/34/lists/
- FID for publication1/1f/13C EZ-2-74c-CNMR/34/format.temp
- __MACOSX/FID for publication1/1f/13C EZ-2-74c-CNMR/34/._format.temp
- FID for publication1/1f/13C EZ-2-74c-CNMR/34/audita.txt
- __MACOSX/FID for publication1/1f/13C EZ-2-74c-CNMR/34/._audita.txt
- FID for publication1/1f/13C EZ-2-74c-CNMR/34/pdata/
- FID for publication1/1f/13C EZ-2-74c-CNMR/34/fid
- __MACOSX/FID for publication1/1f/13C EZ-2-74c-CNMR/34/._fid
- FID for publication1/1f/13C EZ-2-74c-CNMR/34/shimvalues
- __MACOSX/FID for publication1/1f/13C EZ-2-74c-CNMR/34/._shimvalues
- FID for publication1/1f/13C EZ-2-74c-CNMR/34/adcInfo_TRX2.xml
- __MACOSX/FID for publication1/1f/13C EZ-2-74c-CNMR/34/._adcInfo_TRX2.xml
- FID for publication1/1f/13C EZ-2-74c-CNMR/34/uxnmr.info
- __MACOSX/FID for publication1/1f/13C EZ-2-74c-CNMR/34/._uxnmr.info
- FID for publication1/1f/13C EZ-2-74c-CNMR/34/scon2
- __MACOSX/FID for publication1/1f/13C EZ-2-74c-CNMR/34/._scon2
- FID for publication1/1f/13C EZ-2-74c-CNMR/34/pulseprogram.precomp
- __MACOSX/FID for publication1/1f/13C EZ-2-74c-CNMR/34/._pulseprogram.precomp
- FID for publication1/1f/13C EZ-2-74c-CNMR/34/vtc_pid_settings
- __MACOSX/FID for publication1/1f/13C EZ-2-74c-CNMR/34/._vtc_pid_settings
- FID for publication1/1f/13C EZ-2-74c-CNMR/34/acqu
- __MACOSX/FID for publication1/1f/13C EZ-2-74c-CNMR/34/._acqu
- FID for publication1/1f/13C EZ-2-74c-CNMR/34/acqus
- __MACOSX/FID for publication1/1f/13C EZ-2-74c-CNMR/34/._acqus
- FID for publication1/1f/13C EZ-2-74c-CNMR/34/specpar
- __MACOSX/FID for publication1/1f/13C EZ-2-74c-CNMR/34/._specpar
- FID for publication1/1a/1H EZ-1-21-H/12/uxnmr.par
- __MACOSX/FID for publication1/1a/1H EZ-1-21-H/12/._uxnmr.par
- FID for publication1/1a/1H EZ-1-21-H/12/prosol_History
- __MACOSX/FID for publication1/1a/1H EZ-1-21-H/12/._prosol_History
- FID for publication1/1a/1H EZ-1-21-H/12/lists/
- FID for publication1/1a/1H EZ-1-21-H/12/format.temp
- __MACOSX/FID for publication1/1a/1H EZ-1-21-H/12/._format.temp
- FID for publication1/1a/1H EZ-1-21-H/12/audita.txt
- __MACOSX/FID for publication1/1a/1H EZ-1-21-H/12/._audita.txt
- FID for publication1/1a/1H EZ-1-21-H/12/pdata/
- FID for publication1/1a/1H EZ-1-21-H/12/fid
- __MACOSX/FID for publication1/1a/1H EZ-1-21-H/12/._fid
- FID for publication1/1a/1H EZ-1-21-H/12/adcInfo_TRX1.xml
- __MACOSX/FID for publication1/1a/1H EZ-1-21-H/12/._adcInfo_TRX1.xml
- FID for publication1/1a/1H EZ-1-21-H/12/shimvalues
- __MACOSX/FID for publication1/1a/1H EZ-1-21-H/12/._shimvalues
- FID for publication1/1a/1H EZ-1-21-H/12/uxnmr.info
- __MACOSX/FID for publication1/1a/1H EZ-1-21-H/12/._uxnmr.info
- FID for publication1/1a/1H EZ-1-21-H/12/scon2
- __MACOSX/FID for publication1/1a/1H EZ-1-21-H/12/._scon2
- FID for publication1/1a/1H EZ-1-21-H/12/pulseprogram.precomp
- __MACOSX/FID for publication1/1a/1H EZ-1-21-H/12/._pulseprogram.precomp
- FID for publication1/1a/1H EZ-1-21-H/12/vtc_pid_settings
- __MACOSX/FID for publication1/1a/1H EZ-1-21-H/12/._vtc_pid_settings
- FID for publication1/1a/1H EZ-1-21-H/12/acqu
- __MACOSX/FID for publication1/1a/1H EZ-1-21-H/12/._acqu
- FID for publication1/1a/1H EZ-1-21-H/12/topshimreport
- __MACOSX/FID for publication1/1a/1H EZ-1-21-H/12/._topshimreport
- FID for publication1/1a/1H EZ-1-21-H/12/acqus
- __MACOSX/FID for publication1/1a/1H EZ-1-21-H/12/._acqus
- FID for publication1/1a/1H EZ-1-21-H/12/specpar
- __MACOSX/FID for publication1/1a/1H EZ-1-21-H/12/._specpar
- FID for publication1/1a/13C EZ-1-21-C/13/uxnmr.par
- __MACOSX/FID for publication1/1a/13C EZ-1-21-C/13/._uxnmr.par
- FID for publication1/1a/13C EZ-1-21-C/13/prosol_History
- __MACOSX/FID for publication1/1a/13C EZ-1-21-C/13/._prosol_History
- FID for publication1/1a/13C EZ-1-21-C/13/lists/
- FID for publication1/1a/13C EZ-1-21-C/13/format.temp
- __MACOSX/FID for publication1/1a/13C EZ-1-21-C/13/._format.temp
- FID for publication1/1a/13C EZ-1-21-C/13/audita.txt
- __MACOSX/FID for publication1/1a/13C EZ-1-21-C/13/._audita.txt
- FID for publication1/1a/13C EZ-1-21-C/13/pdata/
- FID for publication1/1a/13C EZ-1-21-C/13/fid
- __MACOSX/FID for publication1/1a/13C EZ-1-21-C/13/._fid
- FID for publication1/1a/13C EZ-1-21-C/13/shimvalues
[truncated: 2,019 more entries]
