# Supplementary material for: Friedel–Crafts Addition of 3‑Alkylated Indoles to Aldehydes: 2‑Hydroxyalkylation Promoted by Trimethylsilyl Trifluoromethanesulfonate
Source: J Org Chem. 2026 Apr 29;91(18):6255–67. doi: 10.1021/acs.joc.5c03195 (PMC13162324; doi:10.1021/acs.joc.5c03195)
Supplement: Supplementary file 2 [file jo5c03195_si_002.zip › FID for publication1/molfilesNMR.mol]

molfilesNMR.mol
  ChemDraw03112610142D

768848  0  0  0  0  0  0  0  0999 V2000
  -17.9240   27.8410    0.0000 C   0  0  0  0  0  0  0  0  0  0  0  0
  -17.9240   27.0160    0.0000 C   0  0  0  0  0  0  0  0  0  0  0  0
  -17.2095   26.6035    0.0000 C   0  0  0  0  0  0  0  0  0  0  0  0
  -16.4950   27.0160    0.0000 C   0  0  0  0  0  0  0  0  0  0  0  0
  -16.4950   27.8410    0.0000 C   0  0  0  0  0  0  0  0  0  0  0  0
  -17.2095   28.2535    0.0000 C   0  0  0  0  0  0  0  0  0  0  0  0
  -15.7104   26.7611    0.0000 N   0  0  0  0  0  0  0  0  0  0  0  0
  -15.2255   27.4285    0.0000 C   0  0  0  0  0  0  0  0  0  0  0  0
  -15.7104   28.0960    0.0000 C   0  0  0  0  0  0  0  0  0  0  0  0
  -14.4005   27.4285    0.0000 C   0  0  0  0  0  0  0  0  0  0  0  0
  -13.9880   26.7141    0.0000 C   0  0  0  0  0  0  0  0  0  0  0  0
  -13.9880   28.1430    0.0000 O   0  0  0  0  0  0  0  0  0  0  0  0
  -14.4005   25.9996    0.0000 C   0  0  0  0  0  0  0  0  0  0  0  0
  -13.9880   25.2851    0.0000 C   0  0  0  0  0  0  0  0  0  0  0  0
  -13.1630   25.2851    0.0000 C   0  0  0  0  0  0  0  0  0  0  0  0
  -12.7505   25.9996    0.0000 C   0  0  0  0  0  0  0  0  0  0  0  0
  -13.1630   26.7141    0.0000 C   0  0  0  0  0  0  0  0  0  0  0  0
  -15.4555   28.8806    0.0000 C   0  0  0  0  0  0  0  0  0  0  0  0
  -15.4969   25.9642    0.0000 C   0  0  0  0  0  0  0  0  0  0  0  0
  -17.9240   22.7129    0.0000 C   0  0  0  0  0  0  0  0  0  0  0  0
  -17.9240   21.8879    0.0000 C   0  0  0  0  0  0  0  0  0  0  0  0
  -17.2095   21.4754    0.0000 C   0  0  0  0  0  0  0  0  0  0  0  0
  -16.4950   21.8879    0.0000 C   0  0  0  0  0  0  0  0  0  0  0  0
  -16.4950   22.7129    0.0000 C   0  0  0  0  0  0  0  0  0  0  0  0
  -17.2095   23.1254    0.0000 C   0  0  0  0  0  0  0  0  0  0  0  0
  -15.7104   21.6329    0.0000 N   0  0  0  0  0  0  0  0  0  0  0  0
  -15.2255   22.3004    0.0000 C   0  0  0  0  0  0  0  0  0  0  0  0
  -15.7104   22.9678    0.0000 C   0  0  0  0  0  0  0  0  0  0  0  0
  -14.4005   22.3004    0.0000 C   0  0  0  0  0  0  0  0  0  0  0  0
  -13.9880   21.5859    0.0000 C   0  0  0  0  0  0  0  0  0  0  0  0
  -13.9880   23.0149    0.0000 O   0  0  0  0  0  0  0  0  0  0  0  0
  -14.4005   20.8714    0.0000 C   0  0  0  0  0  0  0  0  0  0  0  0
  -13.9880   20.1570    0.0000 C   0  0  0  0  0  0  0  0  0  0  0  0
  -13.1630   20.1570    0.0000 C   0  0  0  0  0  0  0  0  0  0  0  0
  -12.7505   20.8714    0.0000 C   0  0  0  0  0  0  0  0  0  0  0  0
  -13.1630   21.5859    0.0000 C   0  0  0  0  0  0  0  0  0  0  0  0
  -15.4555   23.7524    0.0000 C   0  0  0  0  0  0  0  0  0  0  0  0
  -15.4969   20.8361    0.0000 C   0  0  0  0  0  0  0  0  0  0  0  0
  -12.7505   19.4425    0.0000 N   0  3  0  0  0  0  0  0  0  0  0  0
  -13.1616   18.7304    0.0000 O   0  0  0  0  0  0  0  0  0  0  0  0
  -11.9282   19.4425    0.0000 O   0  5  0  0  0  0  0  0  0  0  0  0
  -17.9240   16.8972    0.0000 C   0  0  0  0  0  0  0  0  0  0  0  0
  -17.9240   16.0722    0.0000 C   0  0  0  0  0  0  0  0  0  0  0  0
  -17.2095   15.6597    0.0000 C   0  0  0  0  0  0  0  0  0  0  0  0
  -16.4950   16.0722    0.0000 C   0  0  0  0  0  0  0  0  0  0  0  0
  -16.4950   16.8972    0.0000 C   0  0  0  0  0  0  0  0  0  0  0  0
  -17.2095   17.3097    0.0000 C   0  0  0  0  0  0  0  0  0  0  0  0
  -15.7104   15.8172    0.0000 N   0  0  0  0  0  0  0  0  0  0  0  0
  -15.2255   16.4847    0.0000 C   0  0  0  0  0  0  0  0  0  0  0  0
  -15.7104   17.1521    0.0000 C   0  0  0  0  0  0  0  0  0  0  0  0
  -14.4005   16.4847    0.0000 C   0  0  0  0  0  0  0  0  0  0  0  0
  -13.9880   15.7702    0.0000 C   0  0  0  0  0  0  0  0  0  0  0  0
  -13.9880   17.1991    0.0000 O   0  0  0  0  0  0  0  0  0  0  0  0
  -14.4005   15.0557    0.0000 C   0  0  0  0  0  0  0  0  0  0  0  0
  -13.9880   14.3412    0.0000 C   0  0  0  0  0  0  0  0  0  0  0  0
  -13.1630   14.3412    0.0000 C   0  0  0  0  0  0  0  0  0  0  0  0
  -12.7505   15.0557    0.0000 C   0  0  0  0  0  0  0  0  0  0  0  0
  -13.1630   15.7702    0.0000 C   0  0  0  0  0  0  0  0  0  0  0  0
  -15.4555   17.9367    0.0000 C   0  0  0  0  0  0  0  0  0  0  0  0
  -15.4969   15.0203    0.0000 C   0  0  0  0  0  0  0  0  0  0  0  0
  -12.7505   13.6268    0.0000 C   0  0  0  0  0  0  0  0  0  0  0  0
  -13.4625   13.2157    0.0000 F   0  0  0  0  0  0  0  0  0  0  0  0
  -12.3394   12.9147    0.0000 F   0  0  0  0  0  0  0  0  0  0  0  0
  -12.0384   14.0379    0.0000 F   0  0  0  0  0  0  0  0  0  0  0  0
  -17.9240   11.1674    0.0000 C   0  0  0  0  0  0  0  0  0  0  0  0
  -17.9240   10.3424    0.0000 C   0  0  0  0  0  0  0  0  0  0  0  0
  -17.2095    9.9299    0.0000 C   0  0  0  0  0  0  0  0  0  0  0  0
  -16.4950   10.3424    0.0000 C   0  0  0  0  0  0  0  0  0  0  0  0
  -16.4950   11.1674    0.0000 C   0  0  0  0  0  0  0  0  0  0  0  0
  -17.2095   11.5799    0.0000 C   0  0  0  0  0  0  0  0  0  0  0  0
  -15.7104   10.0874    0.0000 N   0  0  0  0  0  0  0  0  0  0  0  0
  -15.2255   10.7549    0.0000 C   0  0  0  0  0  0  0  0  0  0  0  0
  -15.7104   11.4223    0.0000 C   0  0  0  0  0  0  0  0  0  0  0  0
  -14.4005   10.7549    0.0000 C   0  0  0  0  0  0  0  0  0  0  0  0
  -13.9880   10.0404    0.0000 C   0  0  0  0  0  0  0  0  0  0  0  0
  -13.9880   11.4693    0.0000 O   0  0  0  0  0  0  0  0  0  0  0  0
  -14.4005    9.3259    0.0000 C   0  0  0  0  0  0  0  0  0  0  0  0
  -13.9880    8.6115    0.0000 C   0  0  0  0  0  0  0  0  0  0  0  0
  -13.1630    8.6115    0.0000 C   0  0  0  0  0  0  0  0  0  0  0  0
  -12.7505    9.3259    0.0000 C   0  0  0  0  0  0  0  0  0  0  0  0
  -13.1630   10.0404    0.0000 C   0  0  0  0  0  0  0  0  0  0  0  0
  -12.7505    7.8970    0.0000 F   0  0  0  0  0  0  0  0  0  0  0  0
  -15.4555   12.2069    0.0000 C   0  0  0  0  0  0  0  0  0  0  0  0
  -15.4969    9.2905    0.0000 C   0  0  0  0  0  0  0  0  0  0  0  0
  -17.9240    5.6668    0.0000 C   0  0  0  0  0  0  0  0  0  0  0  0
  -17.9240    4.8418    0.0000 C   0  0  0  0  0  0  0  0  0  0  0  0
  -17.2095    4.4293    0.0000 C   0  0  0  0  0  0  0  0  0  0  0  0
  -16.4950    4.8418    0.0000 C   0  0  0  0  0  0  0  0  0  0  0  0
  -16.4950    5.6668    0.0000 C   0  0  0  0  0  0  0  0  0  0  0  0
  -17.2095    6.0793    0.0000 C   0  0  0  0  0  0  0  0  0  0  0  0
  -15.7104    4.5868    0.0000 N   0  0  0  0  0  0  0  0  0  0  0  0
  -15.2255    5.2543    0.0000 C   0  0  0  0  0  0  0  0  0  0  0  0
  -15.7104    5.9217    0.0000 C   0  0  0  0  0  0  0  0  0  0  0  0
  -14.4005    5.2543    0.0000 C   0  0  0  0  0  0  0  0  0  0  0  0
  -13.9880    4.5398    0.0000 C   0  0  0  0  0  0  0  0  0  0  0  0
  -13.9880    5.9687    0.0000 O   0  0  0  0  0  0  0  0  0  0  0  0
  -14.4005    3.8253    0.0000 C   0  0  0  0  0  0  0  0  0  0  0  0
  -13.9880    3.1109    0.0000 C   0  0  0  0  0  0  0  0  0  0  0  0
  -13.1630    3.1109    0.0000 C   0  0  0  0  0  0  0  0  0  0  0  0
  -12.7505    3.8253    0.0000 C   0  0  0  0  0  0  0  0  0  0  0  0
  -13.1630    4.5398    0.0000 C   0  0  0  0  0  0  0  0  0  0  0  0
  -12.7505    2.3964    0.0000 Br  0  0  0  0  0  0  0  0  0  0  0  0
  -15.4555    6.7063    0.0000 C   0  0  0  0  0  0  0  0  0  0  0  0
  -15.4969    3.7899    0.0000 C   0  0  0  0  0  0  0  0  0  0  0  0
  -18.0099   -4.9906    0.0000 C   0  0  0  0  0  0  0  0  0  0  0  0
  -18.0099   -5.8156    0.0000 C   0  0  0  0  0  0  0  0  0  0  0  0
  -17.2954   -6.2281    0.0000 C   0  0  0  0  0  0  0  0  0  0  0  0
  -16.5810   -5.8156    0.0000 C   0  0  0  0  0  0  0  0  0  0  0  0
  -16.5810   -4.9906    0.0000 C   0  0  0  0  0  0  0  0  0  0  0  0
  -17.2954   -4.5781    0.0000 C   0  0  0  0  0  0  0  0  0  0  0  0
  -15.7963   -6.0706    0.0000 N   0  0  0  0  0  0  0  0  0  0  0  0
  -15.3114   -5.4031    0.0000 C   0  0  0  0  0  0  0  0  0  0  0  0
  -15.7963   -4.7357    0.0000 C   0  0  0  0  0  0  0  0  0  0  0  0
  -14.4864   -5.4031    0.0000 C   0  0  0  0  0  0  0  0  0  0  0  0
  -14.0739   -6.1176    0.0000 C   0  0  0  0  0  0  0  0  0  0  0  0
  -14.0739   -4.6887    0.0000 O   0  0  0  0  0  0  0  0  0  0  0  0
  -14.4864   -6.8321    0.0000 C   0  0  0  0  0  0  0  0  0  0  0  0
  -14.0739   -7.5466    0.0000 C   0  0  0  0  0  0  0  0  0  0  0  0
  -13.2489   -7.5466    0.0000 C   0  0  0  0  0  0  0  0  0  0  0  0
  -12.8364   -6.8321    0.0000 C   0  0  0  0  0  0  0  0  0  0  0  0
  -13.2489   -6.1176    0.0000 C   0  0  0  0  0  0  0  0  0  0  0  0
  -15.5414   -3.9511    0.0000 C   0  0  0  0  0  0  0  0  0  0  0  0
  -15.5828   -6.8675    0.0000 C   0  0  0  0  0  0  0  0  0  0  0  0
  -12.8364   -8.2610    0.0000 C   0  0  0  0  0  0  0  0  0  0  0  0
  -17.8667    0.1089    0.0000 C   0  0  0  0  0  0  0  0  0  0  0  0
  -17.8667   -0.7161    0.0000 C   0  0  0  0  0  0  0  0  0  0  0  0
  -17.1522   -1.1286    0.0000 C   0  0  0  0  0  0  0  0  0  0  0  0
  -16.4377   -0.7161    0.0000 C   0  0  0  0  0  0  0  0  0  0  0  0
  -16.4377    0.1089    0.0000 C   0  0  0  0  0  0  0  0  0  0  0  0
  -17.1522    0.5214    0.0000 C   0  0  0  0  0  0  0  0  0  0  0  0
  -15.6531   -0.9711    0.0000 N   0  0  0  0  0  0  0  0  0  0  0  0
  -15.1682   -0.3036    0.0000 C   0  0  0  0  0  0  0  0  0  0  0  0
  -15.6531    0.3638    0.0000 C   0  0  0  0  0  0  0  0  0  0  0  0
  -14.3432   -0.3036    0.0000 C   0  0  0  0  0  0  0  0  0  0  0  0
  -13.9307   -1.0181    0.0000 C   0  0  0  0  0  0  0  0  0  0  0  0
  -13.9307    0.4108    0.0000 O   0  0  0  0  0  0  0  0  0  0  0  0
  -14.3432   -1.7326    0.0000 C   0  0  0  0  0  0  0  0  0  0  0  0
  -13.9307   -2.4470    0.0000 C   0  0  0  0  0  0  0  0  0  0  0  0
  -13.1057   -2.4470    0.0000 C   0  0  0  0  0  0  0  0  0  0  0  0
  -12.6932   -1.7326    0.0000 C   0  0  0  0  0  0  0  0  0  0  0  0
  -13.1057   -1.0181    0.0000 C   0  0  0  0  0  0  0  0  0  0  0  0
  -15.3982    1.1484    0.0000 C   0  0  0  0  0  0  0  0  0  0  0  0
  -15.4396   -1.7680    0.0000 C   0  0  0  0  0  0  0  0  0  0  0  0
  -12.6932   -0.3036    0.0000 C   0  0  0  0  0  0  0  0  0  0  0  0
  -17.9240  -10.6345    0.0000 C   0  0  0  0  0  0  0  0  0  0  0  0
  -17.9240  -11.4595    0.0000 C   0  0  0  0  0  0  0  0  0  0  0  0
  -17.2095  -11.8720    0.0000 C   0  0  0  0  0  0  0  0  0  0  0  0
  -16.4950  -11.4595    0.0000 C   0  0  0  0  0  0  0  0  0  0  0  0
  -16.4950  -10.6345    0.0000 C   0  0  0  0  0  0  0  0  0  0  0  0
  -17.2095  -10.2220    0.0000 C   0  0  0  0  0  0  0  0  0  0  0  0
  -15.7104  -11.7144    0.0000 N   0  0  0  0  0  0  0  0  0  0  0  0
  -15.2255  -11.0470    0.0000 C   0  0  0  0  0  0  0  0  0  0  0  0
  -15.7104  -10.3795    0.0000 C   0  0  0  0  0  0  0  0  0  0  0  0
  -14.4005  -11.0470    0.0000 C   0  0  0  0  0  0  0  0  0  0  0  0
  -13.9880  -11.7615    0.0000 C   0  0  0  0  0  0  0  0  0  0  0  0
  -13.9880  -10.3325    0.0000 O   0  0  0  0  0  0  0  0  0  0  0  0
  -14.4005  -12.4759    0.0000 C   0  0  0  0  0  0  0  0  0  0  0  0
  -13.9880  -13.1904    0.0000 C   0  0  0  0  0  0  0  0  0  0  0  0
  -13.1630  -13.1904    0.0000 C   0  0  0  0  0  0  0  0  0  0  0  0
  -12.7505  -12.4759    0.0000 C   0  0  0  0  0  0  0  0  0  0  0  0
  -13.1630  -11.7615    0.0000 C   0  0  0  0  0  0  0  0  0  0  0  0
  -15.4555   -9.5949    0.0000 C   0  0  0  0  0  0  0  0  0  0  0  0
  -15.4969  -12.5113    0.0000 C   0  0  0  0  0  0  0  0  0  0  0  0
  -12.7505  -11.0470    0.0000 C   0  0  0  0  0  0  0  0  0  0  0  0
  -14.8130  -13.1904    0.0000 C   0  0  0  0  0  0  0  0  0  0  0  0
  -17.9240  -15.5621    0.0000 C   0  0  0  0  0  0  0  0  0  0  0  0
  -17.9240  -16.3871    0.0000 C   0  0  0  0  0  0  0  0  0  0  0  0
  -17.2095  -16.7996    0.0000 C   0  0  0  0  0  0  0  0  0  0  0  0
  -16.4950  -16.3871    0.0000 C   0  0  0  0  0  0  0  0  0  0  0  0
  -16.4950  -15.5621    0.0000 C   0  0  0  0  0  0  0  0  0  0  0  0
  -17.2095  -15.1496    0.0000 C   0  0  0  0  0  0  0  0  0  0  0  0
  -15.7104  -16.6420    0.0000 N   0  0  0  0  0  0  0  0  0  0  0  0
  -15.2255  -15.9746    0.0000 C   0  0  0  0  0  0  0  0  0  0  0  0
  -15.7104  -15.3072    0.0000 C   0  0  0  0  0  0  0  0  0  0  0  0
  -14.4005  -15.9746    0.0000 C   0  0  0  0  0  0  0  0  0  0  0  0
  -13.9880  -16.6891    0.0000 C   0  0  0  0  0  0  0  0  0  0  0  0
  -13.9880  -15.2601    0.0000 O   0  0  0  0  0  0  0  0  0  0  0  0
  -14.4005  -17.4035    0.0000 C   0  0  0  0  0  0  0  0  0  0  0  0
  -13.9880  -18.1180    0.0000 C   0  0  0  0  0  0  0  0  0  0  0  0
  -13.1630  -18.1180    0.0000 C   0  0  0  0  0  0  0  0  0  0  0  0
  -12.7505  -17.4035    0.0000 C   0  0  0  0  0  0  0  0  0  0  0  0
  -13.1630  -16.6891    0.0000 C   0  0  0  0  0  0  0  0  0  0  0  0
  -15.4555  -14.5225    0.0000 C   0  0  0  0  0  0  0  0  0  0  0  0
  -15.4969  -17.4389    0.0000 C   0  0  0  0  0  0  0  0  0  0  0  0
  -12.7505  -15.9746    0.0000 O   0  0  0  0  0  0  0  0  0  0  0  0
  -13.1616  -15.2625    0.0000 C   0  0  0  0  0  0  0  0  0  0  0  0
  -18.0385  -20.1173    0.0000 C   0  0  0  0  0  0  0  0  0  0  0  0
  -18.0385  -20.9423    0.0000 C   0  0  0  0  0  0  0  0  0  0  0  0
  -17.3241  -21.3548    0.0000 C   0  0  0  0  0  0  0  0  0  0  0  0
  -16.6096  -20.9423    0.0000 C   0  0  0  0  0  0  0  0  0  0  0  0
  -16.6096  -20.1173    0.0000 C   0  0  0  0  0  0  0  0  0  0  0  0
  -17.3241  -19.7048    0.0000 C   0  0  0  0  0  0  0  0  0  0  0  0
  -15.8250  -21.1972    0.0000 N   0  0  0  0  0  0  0  0  0  0  0  0
  -15.3401  -20.5298    0.0000 C   0  0  0  0  0  0  0  0  0  0  0  0
  -15.8250  -19.8623    0.0000 C   0  0  0  0  0  0  0  0  0  0  0  0
  -14.5151  -20.5298    0.0000 C   0  0  0  0  0  0  0  0  0  0  0  0
  -14.1026  -21.2443    0.0000 C   0  0  0  0  0  0  0  0  0  0  0  0
  -14.1026  -19.8153    0.0000 O   0  0  0  0  0  0  0  0  0  0  0  0
  -14.5151  -21.9587    0.0000 C   0  0  0  0  0  0  0  0  0  0  0  0
  -14.1026  -22.6732    0.0000 C   0  0  0  0  0  0  0  0  0  0  0  0
  -13.2776  -22.6732    0.0000 C   0  0  0  0  0  0  0  0  0  0  0  0
  -12.8651  -21.9587    0.0000 C   0  0  0  0  0  0  0  0  0  0  0  0
  -13.2776  -21.2443    0.0000 C   0  0  0  0  0  0  0  0  0  0  0  0
  -15.5700  -19.0777    0.0000 C   0  0  0  0  0  0  0  0  0  0  0  0
  -15.6115  -21.9941    0.0000 C   0  0  0  0  0  0  0  0  0  0  0  0
  -12.8651  -23.3877    0.0000 O   0  0  0  0  0  0  0  0  0  0  0  0
  -12.0428  -23.3877    0.0000 C   0  0  0  0  0  0  0  0  0  0  0  0
   -8.0114   27.8410    0.0000 C   0  0  0  0  0  0  0  0  0  0  0  0
   -8.0114   27.0160    0.0000 C   0  0  0  0  0  0  0  0  0  0  0  0
   -7.2969   26.6035    0.0000 C   0  0  0  0  0  0  0  0  0  0  0  0
   -6.5825   27.0160    0.0000 C   0  0  0  0  0  0  0  0  0  0  0  0
   -6.5825   27.8410    0.0000 C   0  0  0  0  0  0  0  0  0  0  0  0
   -7.2969   28.2535    0.0000 C   0  0  0  0  0  0  0  0  0  0  0  0
   -5.7979   26.7611    0.0000 N   0  0  0  0  0  0  0  0  0  0  0  0
   -5.3129   27.4285    0.0000 C   0  0  0  0  0  0  0  0  0  0  0  0
   -5.7979   28.0960    0.0000 C   0  0  0  0  0  0  0  0  0  0  0  0
   -4.4879   27.4285    0.0000 C   0  0  0  0  0  0  0  0  0  0  0  0
   -4.0754   26.7141    0.0000 C   0  0  0  0  0  0  0  0  0  0  0  0
   -4.0754   28.1430    0.0000 O   0  0  0  0  0  0  0  0  0  0  0  0
   -4.4879   25.9996    0.0000 C   0  0  0  0  0  0  0  0  0  0  0  0
   -4.0754   25.2851    0.0000 C   0  0  0  0  0  0  0  0  0  0  0  0
   -3.2504   25.2851    0.0000 C   0  0  0  0  0  0  0  0  0  0  0  0
   -2.8379   25.9996    0.0000 C   0  0  0  0  0  0  0  0  0  0  0  0
   -3.2504   26.7141    0.0000 C   0  0  0  0  0  0  0  0  0  0  0  0
   -2.0129   25.9996    0.0000 C   0  0  0  0  0  0  0  0  0  0  0  0
   -1.6004   26.7141    0.0000 C   0  0  0  0  0  0  0  0  0  0  0  0
   -2.0129   27.4285    0.0000 C   0  0  0  0  0  0  0  0  0  0  0  0
   -2.8379   27.4285    0.0000 C   0  0  0  0  0  0  0  0  0  0  0  0
   -5.5429   28.8806    0.0000 C   0  0  0  0  0  0  0  0  0  0  0  0
   -5.5843   25.9642    0.0000 C   0  0  0  0  0  0  0  0  0  0  0  0
   -8.0687   22.9994    0.0000 C   0  0  0  0  0  0  0  0  0  0  0  0
   -8.0687   22.1744    0.0000 C   0  0  0  0  0  0  0  0  0  0  0  0
   -7.3542   21.7619    0.0000 C   0  0  0  0  0  0  0  0  0  0  0  0
   -6.6398   22.1744    0.0000 C   0  0  0  0  0  0  0  0  0  0  0  0
   -6.6398   22.9994    0.0000 C   0  0  0  0  0  0  0  0  0  0  0  0
   -7.3542   23.4119    0.0000 C   0  0  0  0  0  0  0  0  0  0  0  0
   -5.8552   21.9194    0.0000 N   0  0  0  0  0  0  0  0  0  0  0  0
   -5.3702   22.5869    0.0000 C   0  0  0  0  0  0  0  0  0  0  0  0
   -5.8552   23.2543    0.0000 C   0  0  0  0  0  0  0  0  0  0  0  0
   -4.5452   22.5869    0.0000 C   0  0  0  0  0  0  0  0  0  0  0  0
   -4.1327   21.8724    0.0000 C   0  0  0  0  0  0  0  0  0  0  0  0
   -4.1327   23.3013    0.0000 O   0  0  0  0  0  0  0  0  0  0  0  0
   -4.5452   21.1579    0.0000 C   0  0  0  0  0  0  0  0  0  0  0  0
   -4.1327   20.4435    0.0000 C   0  0  0  0  0  0  0  0  0  0  0  0
   -3.3077   20.4435    0.0000 C   0  0  0  0  0  0  0  0  0  0  0  0
   -2.8952   21.1579    0.0000 C   0  0  0  0  0  0  0  0  0  0  0  0
   -3.3077   21.8724    0.0000 C   0  0  0  0  0  0  0  0  0  0  0  0
   -2.8952   19.7290    0.0000 C   0  0  0  0  0  0  0  0  0  0  0  0
   -2.0702   19.7290    0.0000 C   0  0  0  0  0  0  0  0  0  0  0  0
   -1.6577   20.4435    0.0000 C   0  0  0  0  0  0  0  0  0  0  0  0
   -2.0702   21.1579    0.0000 C   0  0  0  0  0  0  0  0  0  0  0  0
   -5.6002   24.0389    0.0000 C   0  0  0  0  0  0  0  0  0  0  0  0
   -5.6416   21.1225    0.0000 C   0  0  0  0  0  0  0  0  0  0  0  0
   -8.0687   17.7853    0.0000 C   0  0  0  0  0  0  0  0  0  0  0  0
   -8.0687   16.9603    0.0000 C   0  0  0  0  0  0  0  0  0  0  0  0
   -7.3542   16.5478    0.0000 C   0  0  0  0  0  0  0  0  0  0  0  0
   -6.6398   16.9603    0.0000 C   0  0  0  0  0  0  0  0  0  0  0  0
   -6.6398   17.7853    0.0000 C   0  0  0  0  0  0  0  0  0  0  0  0
   -7.3542   18.1978    0.0000 C   0  0  0  0  0  0  0  0  0  0  0  0
   -5.8552   16.7053    0.0000 N   0  0  0  0  0  0  0  0  0  0  0  0
   -5.3702   17.3728    0.0000 C   0  0  0  0  0  0  0  0  0  0  0  0
   -5.8552   18.0402    0.0000 C   0  0  0  0  0  0  0  0  0  0  0  0
   -4.5452   17.3728    0.0000 C   0  0  0  0  0  0  0  0  0  0  0  0
   -4.1327   16.6583    0.0000 C   0  0  0  0  0  0  0  0  0  0  0  0
   -4.1327   18.0872    0.0000 O   0  0  0  0  0  0  0  0  0  0  0  0
   -4.4683   15.9046    0.0000 C   0  0  0  0  0  0  0  0  0  0  0  0
   -3.8552   15.3526    0.0000 C   0  0  0  0  0  0  0  0  0  0  0  0
   -3.1407   15.7651    0.0000 C   0  0  0  0  0  0  0  0  0  0  0  0
   -3.3123   16.5721    0.0000 O   0  0  0  0  0  0  0  0  0  0  0  0
   -5.6002   18.8248    0.0000 C   0  0  0  0  0  0  0  0  0  0  0  0
   -5.6416   15.9084    0.0000 C   0  0  0  0  0  0  0  0  0  0  0  0
   -8.0687   13.0295    0.0000 C   0  0  0  0  0  0  0  0  0  0  0  0
   -8.0687   12.2045    0.0000 C   0  0  0  0  0  0  0  0  0  0  0  0
   -7.3542   11.7920    0.0000 C   0  0  0  0  0  0  0  0  0  0  0  0
   -6.6398   12.2045    0.0000 C   0  0  0  0  0  0  0  0  0  0  0  0
   -6.6398   13.0295    0.0000 C   0  0  0  0  0  0  0  0  0  0  0  0
   -7.3542   13.4420    0.0000 C   0  0  0  0  0  0  0  0  0  0  0  0
   -5.8552   11.9496    0.0000 N   0  0  0  0  0  0  0  0  0  0  0  0
   -5.3702   12.6170    0.0000 C   0  0  0  0  0  0  0  0  0  0  0  0
   -5.8552   13.2845    0.0000 C   0  0  0  0  0  0  0  0  0  0  0  0
   -4.5452   12.6170    0.0000 C   0  0  0  0  0  0  0  0  0  0  0  0
   -4.1327   11.9026    0.0000 C   0  0  0  0  0  0  0  0  0  0  0  0
   -4.1327   13.3315    0.0000 O   0  0  0  0  0  0  0  0  0  0  0  0
   -4.4683   11.1489    0.0000 C   0  0  0  0  0  0  0  0  0  0  0  0
   -3.8552   10.5969    0.0000 C   0  0  0  0  0  0  0  0  0  0  0  0
   -3.1407   11.0094    0.0000 C   0  0  0  0  0  0  0  0  0  0  0  0
   -3.3123   11.8163    0.0000 S   0  0  0  0  0  0  0  0  0  0  0  0
   -5.6002   14.0691    0.0000 C   0  0  0  0  0  0  0  0  0  0  0  0
   -5.6416   11.1527    0.0000 C   0  0  0  0  0  0  0  0  0  0  0  0
   -8.0687    8.6749    0.0000 C   0  0  0  0  0  0  0  0  0  0  0  0
   -8.0687    7.8499    0.0000 C   0  0  0  0  0  0  0  0  0  0  0  0
   -7.3542    7.4374    0.0000 C   0  0  0  0  0  0  0  0  0  0  0  0
   -6.6398    7.8499    0.0000 C   0  0  0  0  0  0  0  0  0  0  0  0
   -6.6398    8.6749    0.0000 C   0  0  0  0  0  0  0  0  0  0  0  0
   -7.3542    9.0874    0.0000 C   0  0  0  0  0  0  0  0  0  0  0  0
   -5.8552    7.5950    0.0000 N   0  0  0  0  0  0  0  0  0  0  0  0
   -5.3702    8.2624    0.0000 C   0  0  0  0  0  0  0  0  0  0  0  0
   -5.8552    8.9298    0.0000 C   0  0  0  0  0  0  0  0  0  0  0  0
   -4.5452    8.2624    0.0000 C   0  0  0  0  0  0  0  0  0  0  0  0
   -4.1327    7.5479    0.0000 C   0  0  0  0  0  0  0  0  0  0  0  0
   -4.1327    8.9769    0.0000 O   0  0  0  0  0  0  0  0  0  0  0  0
   -3.3077    7.5479    0.0000 C   0  0  0  0  0  0  0  0  0  0  0  0
   -2.8952    6.8335    0.0000 C   0  0  0  0  0  0  0  0  0  0  0  0
   -3.3077    6.1190    0.0000 C   0  0  0  0  0  0  0  0  0  0  0  0
   -2.8952    5.4045    0.0000 C   0  0  0  0  0  0  0  0  0  0  0  0
   -2.0702    5.4045    0.0000 C   0  0  0  0  0  0  0  0  0  0  0  0
   -1.6577    6.1190    0.0000 C   0  0  0  0  0  0  0  0  0  0  0  0
   -2.0702    6.8335    0.0000 C   0  0  0  0  0  0  0  0  0  0  0  0
   -5.6002    9.7145    0.0000 C   0  0  0  0  0  0  0  0  0  0  0  0
   -5.6416    6.7981    0.0000 C   0  0  0  0  0  0  0  0  0  0  0  0
   -8.2979    2.8592    0.0000 C   0  0  0  0  0  0  0  0  0  0  0  0
   -8.2979    2.0342    0.0000 C   0  0  0  0  0  0  0  0  0  0  0  0
   -7.5834    1.6217    0.0000 C   0  0  0  0  0  0  0  0  0  0  0  0
   -6.8690    2.0342    0.0000 C   0  0  0  0  0  0  0  0  0  0  0  0
   -6.8690    2.8592    0.0000 C   0  0  0  0  0  0  0  0  0  0  0  0
   -7.5834    3.2717    0.0000 C   0  0  0  0  0  0  0  0  0  0  0  0
   -6.0843    1.7792    0.0000 N   0  0  0  0  0  0  0  0  0  0  0  0
   -5.5994    2.4467    0.0000 C   0  0  0  0  0  0  0  0  0  0  0  0
   -6.0843    3.1141    0.0000 C   0  0  0  0  0  0  0  0  0  0  0  0
   -4.7744    2.4467    0.0000 C   0  0  0  0  0  0  0  0  0  0  0  0
   -4.3619    1.7322    0.0000 C   0  0  0  0  0  0  0  0  0  0  0  0
   -4.3619    3.1611    0.0000 O   0  0  0  0  0  0  0  0  0  0  0  0
   -4.7744    1.0177    0.0000 C   0  0  0  0  0  0  0  0  0  0  0  0
   -4.3619    0.3033    0.0000 C   0  0  0  0  0  0  0  0  0  0  0  0
   -3.5369    0.3033    0.0000 C   0  0  0  0  0  0  0  0  0  0  0  0
   -3.1244    1.0177    0.0000 C   0  0  0  0  0  0  0  0  0  0  0  0
   -3.5369    1.7322    0.0000 C   0  0  0  0  0  0  0  0  0  0  0  0
   -3.5369    3.1611    0.0000 Si  0  0  0  0  0  0  0  0  0  0  0  0
   -3.1244    2.4467    0.0000 C   0  0  0  0  0  0  0  0  0  0  0  0
   -3.1244    3.8756    0.0000 C   0  0  0  0  0  0  0  0  0  0  0  0
   -3.9494    3.8756    0.0000 C   0  0  0  0  0  0  0  0  0  0  0  0
   -5.8294    3.8987    0.0000 C   0  0  0  0  0  0  0  0  0  0  0  0
   -5.8708    0.9823    0.0000 C   0  0  0  0  0  0  0  0  0  0  0  0
   -8.2979   -2.3263    0.0000 C   0  0  0  0  0  0  0  0  0  0  0  0
   -8.2979   -3.1513    0.0000 C   0  0  0  0  0  0  0  0  0  0  0  0
   -7.5834   -3.5638    0.0000 C   0  0  0  0  0  0  0  0  0  0  0  0
   -6.8690   -3.1513    0.0000 C   0  0  0  0  0  0  0  0  0  0  0  0
   -6.8690   -2.3263    0.0000 C   0  0  0  0  0  0  0  0  0  0  0  0
   -7.5834   -1.9138    0.0000 C   0  0  0  0  0  0  0  0  0  0  0  0
   -6.0843   -3.4062    0.0000 N   0  0  0  0  0  0  0  0  0  0  0  0
   -5.5994   -2.7388    0.0000 C   0  0  0  0  0  0  0  0  0  0  0  0
   -6.0843   -2.0713    0.0000 C   0  0  0  0  0  0  0  0  0  0  0  0
   -4.7744   -2.7388    0.0000 C   0  0  0  0  0  0  0  0  0  0  0  0
   -4.3619   -3.4533    0.0000 C   0  0  0  0  0  0  0  0  0  0  0  0
   -4.3619   -2.0243    0.0000 O   0  0  0  0  0  0  0  0  0  0  0  0
   -4.7744   -4.1677    0.0000 C   0  0  0  0  0  0  0  0  0  0  0  0
   -4.3619   -4.8822    0.0000 C   0  0  0  0  0  0  0  0  0  0  0  0
   -3.5369   -4.8822    0.0000 C   0  0  0  0  0  0  0  0  0  0  0  0
   -3.1244   -4.1677    0.0000 C   0  0  0  0  0  0  0  0  0  0  0  0
   -3.5369   -3.4533    0.0000 C   0  0  0  0  0  0  0  0  0  0  0  0
   -3.5369   -2.0243    0.0000 Si  0  0  0  0  0  0  0  0  0  0  0  0
   -3.1244   -2.7388    0.0000 C   0  0  0  0  0  0  0  0  0  0  0  0
   -3.1244   -1.3098    0.0000 C   0  0  0  0  0  0  0  0  0  0  0  0
   -3.9494   -1.3098    0.0000 C   0  0  0  0  0  0  0  0  0  0  0  0
   -4.7744   -1.3098    0.0000 C   0  0  0  0  0  0  0  0  0  0  0  0
   -2.2994   -1.3098    0.0000 C   0  0  0  0  0  0  0  0  0  0  0  0
   -2.3275   -2.5253    0.0000 C   0  0  0  0  0  0  0  0  0  0  0  0
   -3.1244   -5.5967    0.0000 N   0  3  0  0  0  0  0  0  0  0  0  0
   -3.5355   -6.3087    0.0000 O   0  0  0  0  0  0  0  0  0  0  0  0
   -2.3022   -5.5967    0.0000 O   0  5  0  0  0  0  0  0  0  0  0  0
   -5.8294   -1.2867    0.0000 C   0  0  0  0  0  0  0  0  0  0  0  0
   -5.8708   -4.2031    0.0000 C   0  0  0  0  0  0  0  0  0  0  0  0
   -7.7536  -20.5133    0.0000 C   0  0  0  0  0  0  0  0  0  0  0  0
   -7.7536  -21.3383    0.0000 C   0  0  0  0  0  0  0  0  0  0  0  0
   -7.0391  -21.7508    0.0000 C   0  0  0  0  0  0  0  0  0  0  0  0
   -6.3246  -21.3383    0.0000 C   0  0  0  0  0  0  0  0  0  0  0  0
   -6.3246  -20.5133    0.0000 C   0  0  0  0  0  0  0  0  0  0  0  0
   -7.0391  -20.1008    0.0000 C   0  0  0  0  0  0  0  0  0  0  0  0
   -5.5400  -21.5932    0.0000 N   0  0  0  0  0  0  0  0  0  0  0  0
   -5.0551  -20.9258    0.0000 C   0  0  0  0  0  0  0  0  0  0  0  0
   -5.5400  -20.2583    0.0000 C   0  0  0  0  0  0  0  0  0  0  0  0
   -4.2301  -20.9258    0.0000 C   0  0  0  0  0  0  0  0  0  0  0  0
   -3.8176  -21.6402    0.0000 C   0  0  0  0  0  0  0  0  0  0  0  0
   -3.8176  -20.2113    0.0000 O   0  0  0  0  0  0  0  0  0  0  0  0
   -4.1532  -22.3939    0.0000 C   0  0  0  0  0  0  0  0  0  0  0  0
   -3.5401  -22.9460    0.0000 C   0  0  0  0  0  0  0  0  0  0  0  0
   -2.8256  -22.5335    0.0000 C   0  0  0  0  0  0  0  0  0  0  0  0
   -2.9971  -21.7265    0.0000 O   0  0  0  0  0  0  0  0  0  0  0  0
   -2.9926  -20.2113    0.0000 Si  0  0  0  0  0  0  0  0  0  0  0  0
   -2.5801  -20.9258    0.0000 C   0  0  0  0  0  0  0  0  0  0  0  0
   -2.5801  -19.4968    0.0000 C   0  0  0  0  0  0  0  0  0  0  0  0
   -2.1676  -20.2113    0.0000 C   0  0  0  0  0  0  0  0  0  0  0  0
   -1.5842  -20.7947    0.0000 C   0  0  0  0  0  0  0  0  0  0  0  0
   -2.3666  -21.7227    0.0000 C   0  0  0  0  0  0  0  0  0  0  0  0
   -1.7551  -19.4968    0.0000 C   0  0  0  0  0  0  0  0  0  0  0  0
   -5.2851  -19.4737    0.0000 C   0  0  0  0  0  0  0  0  0  0  0  0
   -5.3265  -22.3901    0.0000 C   0  0  0  0  0  0  0  0  0  0  0  0
   -8.1547   -8.6240    0.0000 C   0  0  0  0  0  0  0  0  0  0  0  0
   -8.1547   -9.4490    0.0000 C   0  0  0  0  0  0  0  0  0  0  0  0
   -7.4402   -9.8615    0.0000 C   0  0  0  0  0  0  0  0  0  0  0  0
   -6.7257   -9.4490    0.0000 C   0  0  0  0  0  0  0  0  0  0  0  0
   -6.7257   -8.6240    0.0000 C   0  0  0  0  0  0  0  0  0  0  0  0
   -7.4402   -8.2115    0.0000 C   0  0  0  0  0  0  0  0  0  0  0  0
   -5.9411   -9.7039    0.0000 N   0  0  0  0  0  0  0  0  0  0  0  0
   -5.4562   -9.0365    0.0000 C   0  0  0  0  0  0  0  0  0  0  0  0
   -5.9411   -8.3690    0.0000 C   0  0  0  0  0  0  0  0  0  0  0  0
   -4.6312   -9.0365    0.0000 C   0  0  0  0  0  0  0  0  0  0  0  0
   -4.2187   -9.7509    0.0000 C   0  0  0  0  0  0  0  0  0  0  0  0
   -4.2187   -8.3220    0.0000 O   0  0  0  0  0  0  0  0  0  0  0  0
   -4.6312  -10.4654    0.0000 C   0  0  0  0  0  0  0  0  0  0  0  0
   -4.2187  -11.1799    0.0000 C   0  0  0  0  0  0  0  0  0  0  0  0
   -3.3937  -11.1799    0.0000 C   0  0  0  0  0  0  0  0  0  0  0  0
   -2.9812  -10.4654    0.0000 C   0  0  0  0  0  0  0  0  0  0  0  0
   -3.3937   -9.7509    0.0000 C   0  0  0  0  0  0  0  0  0  0  0  0
   -3.3937   -8.3220    0.0000 Si  0  0  0  0  0  0  0  0  0  0  0  0
   -2.9812   -9.0365    0.0000 C   0  0  0  0  0  0  0  0  0  0  0  0
   -2.9812   -7.6075    0.0000 C   0  0  0  0  0  0  0  0  0  0  0  0
   -3.8062   -7.6075    0.0000 C   0  0  0  0  0  0  0  0  0  0  0  0
   -2.9812  -11.8944    0.0000 Cl  0  0  0  0  0  0  0  0  0  0  0  0
   -5.6862   -7.5844    0.0000 C   0  0  0  0  0  0  0  0  0  0  0  0
   -5.7276  -10.5008    0.0000 C   0  0  0  0  0  0  0  0  0  0  0  0
   -8.1547  -14.8121    0.0000 C   0  0  0  0  0  0  0  0  0  0  0  0
   -8.1547  -15.6371    0.0000 C   0  0  0  0  0  0  0  0  0  0  0  0
   -7.4402  -16.0496    0.0000 C   0  0  0  0  0  0  0  0  0  0  0  0
   -6.7257  -15.6371    0.0000 C   0  0  0  0  0  0  0  0  0  0  0  0
   -6.7257  -14.8121    0.0000 C   0  0  0  0  0  0  0  0  0  0  0  0
   -7.4402  -14.3996    0.0000 C   0  0  0  0  0  0  0  0  0  0  0  0
   -5.9411  -15.8921    0.0000 N   0  0  0  0  0  0  0  0  0  0  0  0
   -5.4562  -15.2246    0.0000 C   0  0  0  0  0  0  0  0  0  0  0  0
   -5.9411  -14.5572    0.0000 C   0  0  0  0  0  0  0  0  0  0  0  0
   -4.6312  -15.2246    0.0000 C   0  0  0  0  0  0  0  0  0  0  0  0
   -4.2187  -15.9391    0.0000 C   0  0  0  0  0  0  0  0  0  0  0  0
   -4.2187  -14.5102    0.0000 O   0  0  0  0  0  0  0  0  0  0  0  0
   -4.6312  -16.6536    0.0000 C   0  0  0  0  0  0  0  0  0  0  0  0
   -4.2187  -17.3681    0.0000 C   0  0  0  0  0  0  0  0  0  0  0  0
   -3.3937  -17.3681    0.0000 C   0  0  0  0  0  0  0  0  0  0  0  0
   -2.9812  -16.6536    0.0000 C   0  0  0  0  0  0  0  0  0  0  0  0
   -3.3937  -15.9391    0.0000 C   0  0  0  0  0  0  0  0  0  0  0  0
   -3.3937  -14.5102    0.0000 Si  0  0  0  0  0  0  0  0  0  0  0  0
   -2.9812  -15.2246    0.0000 C   0  0  0  0  0  0  0  0  0  0  0  0
   -2.9812  -13.7957    0.0000 C   0  0  0  0  0  0  0  0  0  0  0  0
   -3.8062  -13.7957    0.0000 C   0  0  0  0  0  0  0  0  0  0  0  0
   -2.9812  -18.0825    0.0000 Br  0  0  0  0  0  0  0  0  0  0  0  0
   -5.6862  -13.7726    0.0000 C   0  0  0  0  0  0  0  0  0  0  0  0
   -5.7276  -16.6890    0.0000 C   0  0  0  0  0  0  0  0  0  0  0  0
    1.2422   20.5356    0.0000 C   0  0  0  0  0  0  0  0  0  0  0  0
    1.2422   19.7106    0.0000 C   0  0  0  0  0  0  0  0  0  0  0  0
    1.9567   19.2981    0.0000 C   0  0  0  0  0  0  0  0  0  0  0  0
    2.6711   19.7106    0.0000 C   0  0  0  0  0  0  0  0  0  0  0  0
    2.6711   20.5356    0.0000 C   0  0  0  0  0  0  0  0  0  0  0  0
    1.9567   20.9481    0.0000 C   0  0  0  0  0  0  0  0  0  0  0  0
    3.4558   19.4556    0.0000 N   0  0  0  0  0  0  0  0  0  0  0  0
    3.9407   20.1231    0.0000 C   0  0  0  0  0  0  0  0  0  0  0  0
    3.4558   20.7905    0.0000 C   0  0  0  0  0  0  0  0  0  0  0  0
    3.7107   21.5751    0.0000 C   0  0  0  0  0  0  0  0  0  0  0  0
    4.7657   20.1231    0.0000 C   0  0  0  0  0  0  0  0  0  0  0  0
    5.1782   19.4086    0.0000 C   0  0  0  0  0  0  0  0  0  0  0  0
    5.1782   20.8375    0.0000 O   0  0  0  0  0  0  0  0  0  0  0  0
    4.7657   18.6941    0.0000 C   0  0  0  0  0  0  0  0  0  0  0  0
    5.1782   17.9797    0.0000 C   0  0  0  0  0  0  0  0  0  0  0  0
    6.0032   17.9797    0.0000 C   0  0  0  0  0  0  0  0  0  0  0  0
    6.4157   18.6941    0.0000 C   0  0  0  0  0  0  0  0  0  0  0  0
    6.0032   19.4086    0.0000 C   0  0  0  0  0  0  0  0  0  0  0  0
    3.1587   22.1882    0.0000 C   0  0  0  0  0  0  0  0  0  0  0  0
    3.4136   22.9728    0.0000 C   0  0  0  0  0  0  0  0  0  0  0  0
    2.8616   23.5859    0.0000 C   0  0  0  0  0  0  0  0  0  0  0  0
    2.0546   23.4144    0.0000 C   0  0  0  0  0  0  0  0  0  0  0  0
    1.7997   22.6298    0.0000 C   0  0  0  0  0  0  0  0  0  0  0  0
    2.3517   22.0167    0.0000 C   0  0  0  0  0  0  0  0  0  0  0  0
    3.6693   18.6587    0.0000 C   0  0  0  0  0  0  0  0  0  0  0  0
    1.2422   13.3733    0.0000 C   0  0  0  0  0  0  0  0  0  0  0  0
    1.2422   12.5483    0.0000 C   0  0  0  0  0  0  0  0  0  0  0  0
    1.9567   12.1358    0.0000 C   0  0  0  0  0  0  0  0  0  0  0  0
    2.6711   12.5483    0.0000 C   0  0  0  0  0  0  0  0  0  0  0  0
    2.6711   13.3733    0.0000 C   0  0  0  0  0  0  0  0  0  0  0  0
    1.9567   13.7858    0.0000 C   0  0  0  0  0  0  0  0  0  0  0  0
    3.4558   12.2934    0.0000 N   0  0  0  0  0  0  0  0  0  0  0  0
    3.9407   12.9608    0.0000 C   0  0  0  0  0  0  0  0  0  0  0  0
    3.4558   13.6283    0.0000 C   0  0  0  0  0  0  0  0  0  0  0  0
    3.7107   14.4129    0.0000 C   0  0  0  0  0  0  0  0  0  0  0  0
    4.7657   12.9608    0.0000 C   0  0  0  0  0  0  0  0  0  0  0  0
    5.1782   12.2464    0.0000 C   0  0  0  0  0  0  0  0  0  0  0  0
    5.1782   13.6753    0.0000 O   0  0  0  0  0  0  0  0  0  0  0  0
    4.7657   11.5319    0.0000 C   0  0  0  0  0  0  0  0  0  0  0  0
    5.1782   10.8174    0.0000 C   0  0  0  0  0  0  0  0  0  0  0  0
    6.0032   10.8174    0.0000 C   0  0  0  0  0  0  0  0  0  0  0  0
    6.4157   11.5319    0.0000 C   0  0  0  0  0  0  0  0  0  0  0  0
    6.0032   12.2464    0.0000 C   0  0  0  0  0  0  0  0  0  0  0  0
    3.1587   15.0260    0.0000 C   0  0  0  0  0  0  0  0  0  0  0  0
    3.4136   15.8106    0.0000 C   0  0  0  0  0  0  0  0  0  0  0  0
    2.8616   16.4237    0.0000 C   0  0  0  0  0  0  0  0  0  0  0  0
    2.0546   16.2522    0.0000 C   0  0  0  0  0  0  0  0  0  0  0  0
    1.7997   15.4676    0.0000 C   0  0  0  0  0  0  0  0  0  0  0  0
    2.3517   14.8545    0.0000 C   0  0  0  0  0  0  0  0  0  0  0  0
    3.6693   11.4965    0.0000 C   0  0  0  0  0  0  0  0  0  0  0  0
    1.5026   16.8653    0.0000 C   0  0  0  0  0  0  0  0  0  0  0  0
    2.1136   17.4154    0.0000 F   0  0  0  0  0  0  0  0  0  0  0  0
    0.9524   17.4763    0.0000 F   0  0  0  0  0  0  0  0  0  0  0  0
    0.8915   16.3151    0.0000 F   0  0  0  0  0  0  0  0  0  0  0  0
    1.9298    5.7814    0.0000 C   0  0  0  0  0  0  0  0  0  0  0  0
    1.9298    4.9564    0.0000 C   0  0  0  0  0  0  0  0  0  0  0  0
    2.6442    4.5439    0.0000 C   0  0  0  0  0  0  0  0  0  0  0  0
    3.3587    4.9564    0.0000 C   0  0  0  0  0  0  0  0  0  0  0  0
    3.3587    5.7814    0.0000 C   0  0  0  0  0  0  0  0  0  0  0  0
    2.6442    6.1939    0.0000 C   0  0  0  0  0  0  0  0  0  0  0  0
    4.1433    4.7014    0.0000 N   0  0  0  0  0  0  0  0  0  0  0  0
    4.6283    5.3689    0.0000 C   0  0  0  0  0  0  0  0  0  0  0  0
    4.1433    6.0363    0.0000 C   0  0  0  0  0  0  0  0  0  0  0  0
    4.3983    6.8209    0.0000 C   0  0  0  0  0  0  0  0  0  0  0  0
    5.4532    5.3689    0.0000 C   0  0  0  0  0  0  0  0  0  0  0  0
    5.8657    4.6544    0.0000 C   0  0  0  0  0  0  0  0  0  0  0  0
    5.8658    6.0833    0.0000 O   0  0  0  0  0  0  0  0  0  0  0  0
    5.4532    3.9399    0.0000 C   0  0  0  0  0  0  0  0  0  0  0  0
    5.8657    3.2255    0.0000 C   0  0  0  0  0  0  0  0  0  0  0  0
    6.6907    3.2255    0.0000 C   0  0  0  0  0  0  0  0  0  0  0  0
    7.1032    3.9399    0.0000 C   0  0  0  0  0  0  0  0  0  0  0  0
    6.6907    4.6544    0.0000 C   0  0  0  0  0  0  0  0  0  0  0  0
    3.8462    7.4340    0.0000 C   0  0  0  0  0  0  0  0  0  0  0  0
    4.1012    8.2186    0.0000 C   0  0  0  0  0  0  0  0  0  0  0  0
    3.5491    8.8317    0.0000 C   0  0  0  0  0  0  0  0  0  0  0  0
    2.7422    8.6602    0.0000 C   0  0  0  0  0  0  0  0  0  0  0  0
    2.4872    7.8756    0.0000 C   0  0  0  0  0  0  0  0  0  0  0  0
    3.0393    7.2625    0.0000 C   0  0  0  0  0  0  0  0  0  0  0  0
    2.1901    9.2733    0.0000 F   0  0  0  0  0  0  0  0  0  0  0  0
    4.3569    3.9045    0.0000 C   0  0  0  0  0  0  0  0  0  0  0  0
    2.5600   -2.6414    0.0000 C   0  0  0  0  0  0  0  0  0  0  0  0
    2.5600   -3.4664    0.0000 C   0  0  0  0  0  0  0  0  0  0  0  0
    3.2745   -3.8789    0.0000 C   0  0  0  0  0  0  0  0  0  0  0  0
    3.9890   -3.4664    0.0000 C   0  0  0  0  0  0  0  0  0  0  0  0
    3.9890   -2.6414    0.0000 C   0  0  0  0  0  0  0  0  0  0  0  0
    3.2745   -2.2289    0.0000 C   0  0  0  0  0  0  0  0  0  0  0  0
    4.7736   -3.7214    0.0000 N   0  0  0  0  0  0  0  0  0  0  0  0
    5.2585   -3.0539    0.0000 C   0  0  0  0  0  0  0  0  0  0  0  0
    4.7736   -2.3865    0.0000 C   0  0  0  0  0  0  0  0  0  0  0  0
    5.0285   -1.6019    0.0000 C   0  0  0  0  0  0  0  0  0  0  0  0
    6.0835   -3.0539    0.0000 C   0  0  0  0  0  0  0  0  0  0  0  0
    6.4960   -3.7684    0.0000 C   0  0  0  0  0  0  0  0  0  0  0  0
    6.4960   -2.3395    0.0000 O   0  0  0  0  0  0  0  0  0  0  0  0
    6.0835   -4.4829    0.0000 C   0  0  0  0  0  0  0  0  0  0  0  0
    6.4960   -5.1973    0.0000 C   0  0  0  0  0  0  0  0  0  0  0  0
    7.3210   -5.1973    0.0000 C   0  0  0  0  0  0  0  0  0  0  0  0
    7.7335   -4.4829    0.0000 C   0  0  0  0  0  0  0  0  0  0  0  0
    7.3210   -3.7684    0.0000 C   0  0  0  0  0  0  0  0  0  0  0  0
    4.4765   -0.9888    0.0000 C   0  0  0  0  0  0  0  0  0  0  0  0
    4.7314   -0.2041    0.0000 C   0  0  0  0  0  0  0  0  0  0  0  0
    4.1794    0.4089    0.0000 C   0  0  0  0  0  0  0  0  0  0  0  0
    3.3724    0.2374    0.0000 C   0  0  0  0  0  0  0  0  0  0  0  0
    3.1175   -0.5472    0.0000 C   0  0  0  0  0  0  0  0  0  0  0  0
    3.6695   -1.1603    0.0000 C   0  0  0  0  0  0  0  0  0  0  0  0
    2.8204    0.8505    0.0000 Cl  0  0  0  0  0  0  0  0  0  0  0  0
    4.9871   -4.5183    0.0000 C   0  0  0  0  0  0  0  0  0  0  0  0
    2.3022  -10.6058    0.0000 C   0  0  0  0  0  0  0  0  0  0  0  0
    2.3022  -11.4308    0.0000 C   0  0  0  0  0  0  0  0  0  0  0  0
    3.0167  -11.8433    0.0000 C   0  0  0  0  0  0  0  0  0  0  0  0
    3.7311  -11.4308    0.0000 C   0  0  0  0  0  0  0  0  0  0  0  0
    3.7311  -10.6058    0.0000 C   0  0  0  0  0  0  0  0  0  0  0  0
    3.0167  -10.1933    0.0000 C   0  0  0  0  0  0  0  0  0  0  0  0
    4.5158  -11.6858    0.0000 N   0  0  0  0  0  0  0  0  0  0  0  0
    5.0007  -11.0183    0.0000 C   0  0  0  0  0  0  0  0  0  0  0  0
    4.5158  -10.3509    0.0000 C   0  0  0  0  0  0  0  0  0  0  0  0
    4.7707   -9.5663    0.0000 C   0  0  0  0  0  0  0  0  0  0  0  0
    5.8257  -11.0183    0.0000 C   0  0  0  0  0  0  0  0  0  0  0  0
    6.2382  -11.7328    0.0000 C   0  0  0  0  0  0  0  0  0  0  0  0
    6.2382  -10.3039    0.0000 O   0  0  0  0  0  0  0  0  0  0  0  0
    5.8257  -12.4473    0.0000 C   0  0  0  0  0  0  0  0  0  0  0  0
    6.2382  -13.1617    0.0000 C   0  0  0  0  0  0  0  0  0  0  0  0
    7.0632  -13.1617    0.0000 C   0  0  0  0  0  0  0  0  0  0  0  0
    7.4757  -12.4473    0.0000 C   0  0  0  0  0  0  0  0  0  0  0  0
    7.0632  -11.7328    0.0000 C   0  0  0  0  0  0  0  0  0  0  0  0
    4.2187   -8.9532    0.0000 C   0  0  0  0  0  0  0  0  0  0  0  0
    4.4736   -8.1686    0.0000 C   0  0  0  0  0  0  0  0  0  0  0  0
    3.9216   -7.5555    0.0000 C   0  0  0  0  0  0  0  0  0  0  0  0
    3.1146   -7.7270    0.0000 C   0  0  0  0  0  0  0  0  0  0  0  0
    2.8597   -8.5116    0.0000 C   0  0  0  0  0  0  0  0  0  0  0  0
    3.4117   -9.1247    0.0000 C   0  0  0  0  0  0  0  0  0  0  0  0
    2.5626   -7.1139    0.0000 Br  0  0  0  0  0  0  0  0  0  0  0  0
    4.7293  -12.4827    0.0000 C   0  0  0  0  0  0  0  0  0  0  0  0
    3.0184  -19.0286    0.0000 C   0  0  0  0  0  0  0  0  0  0  0  0
    3.0184  -19.8536    0.0000 C   0  0  0  0  0  0  0  0  0  0  0  0
    3.7329  -20.2661    0.0000 C   0  0  0  0  0  0  0  0  0  0  0  0
    4.4474  -19.8536    0.0000 C   0  0  0  0  0  0  0  0  0  0  0  0
    4.4474  -19.0286    0.0000 C   0  0  0  0  0  0  0  0  0  0  0  0
    3.7329  -18.6161    0.0000 C   0  0  0  0  0  0  0  0  0  0  0  0
    5.2320  -20.1086    0.0000 N   0  0  0  0  0  0  0  0  0  0  0  0
    5.7169  -19.4411    0.0000 C   0  0  0  0  0  0  0  0  0  0  0  0
    5.2320  -18.7737    0.0000 C   0  0  0  0  0  0  0  0  0  0  0  0
    5.4869  -17.9891    0.0000 C   0  0  0  0  0  0  0  0  0  0  0  0
    6.5419  -19.4411    0.0000 C   0  0  0  0  0  0  0  0  0  0  0  0
    6.9544  -20.1556    0.0000 C   0  0  0  0  0  0  0  0  0  0  0  0
    6.9544  -18.7267    0.0000 O   0  0  0  0  0  0  0  0  0  0  0  0
    6.5419  -20.8701    0.0000 C   0  0  0  0  0  0  0  0  0  0  0  0
    6.9544  -21.5845    0.0000 C   0  0  0  0  0  0  0  0  0  0  0  0
    7.7794  -21.5845    0.0000 C   0  0  0  0  0  0  0  0  0  0  0  0
    8.1919  -20.8701    0.0000 C   0  0  0  0  0  0  0  0  0  0  0  0
    7.7794  -20.1556    0.0000 C   0  0  0  0  0  0  0  0  0  0  0  0
    4.9349  -17.3760    0.0000 C   0  0  0  0  0  0  0  0  0  0  0  0
    5.1898  -16.5913    0.0000 C   0  0  0  0  0  0  0  0  0  0  0  0
    4.6378  -15.9782    0.0000 C   0  0  0  0  0  0  0  0  0  0  0  0
    3.8308  -16.1498    0.0000 C   0  0  0  0  0  0  0  0  0  0  0  0
    3.5759  -16.9344    0.0000 C   0  0  0  0  0  0  0  0  0  0  0  0
    4.1279  -17.5475    0.0000 C   0  0  0  0  0  0  0  0  0  0  0  0
    5.4455  -20.9054    0.0000 C   0  0  0  0  0  0  0  0  0  0  0  0
    3.2788  -15.5367    0.0000 O   0  0  0  0  0  0  0  0  0  0  0  0
    2.4745  -15.7076    0.0000 C   0  0  0  0  0  0  0  0  0  0  0  0
    3.3049  -26.9071    0.0000 C   0  0  0  0  0  0  0  0  0  0  0  0
    3.3049  -27.7321    0.0000 C   0  0  0  0  0  0  0  0  0  0  0  0
    4.0194  -28.1446    0.0000 C   0  0  0  0  0  0  0  0  0  0  0  0
    4.7339  -27.7321    0.0000 C   0  0  0  0  0  0  0  0  0  0  0  0
    4.7339  -26.9071    0.0000 C   0  0  0  0  0  0  0  0  0  0  0  0
    4.0194  -26.4946    0.0000 C   0  0  0  0  0  0  0  0  0  0  0  0
    5.5185  -27.9870    0.0000 N   0  0  0  0  0  0  0  0  0  0  0  0
    6.0034  -27.3196    0.0000 C   0  0  0  0  0  0  0  0  0  0  0  0
    5.5185  -26.6521    0.0000 C   0  0  0  0  0  0  0  0  0  0  0  0
    5.7734  -25.8675    0.0000 C   0  0  0  0  0  0  0  0  0  0  0  0
    6.8284  -27.3196    0.0000 C   0  0  0  0  0  0  0  0  0  0  0  0
    7.2409  -28.0341    0.0000 C   0  0  0  0  0  0  0  0  0  0  0  0
    7.2409  -26.6051    0.0000 O   0  0  0  0  0  0  0  0  0  0  0  0
    6.8284  -28.7485    0.0000 C   0  0  0  0  0  0  0  0  0  0  0  0
    7.2409  -29.4630    0.0000 C   0  0  0  0  0  0  0  0  0  0  0  0
    8.0659  -29.4630    0.0000 C   0  0  0  0  0  0  0  0  0  0  0  0
    8.4784  -28.7485    0.0000 C   0  0  0  0  0  0  0  0  0  0  0  0
    8.0659  -28.0341    0.0000 C   0  0  0  0  0  0  0  0  0  0  0  0
    5.2214  -25.2544    0.0000 C   0  0  0  0  0  0  0  0  0  0  0  0
    5.4763  -24.4698    0.0000 C   0  0  0  0  0  0  0  0  0  0  0  0
    4.9243  -23.8567    0.0000 C   0  0  0  0  0  0  0  0  0  0  0  0
    4.1173  -24.0282    0.0000 C   0  0  0  0  0  0  0  0  0  0  0  0
    3.8624  -24.8129    0.0000 C   0  0  0  0  0  0  0  0  0  0  0  0
    4.4144  -25.4260    0.0000 C   0  0  0  0  0  0  0  0  0  0  0  0
    3.5653  -23.4151    0.0000 C   0  0  0  0  0  0  0  0  0  0  0  0
    2.7583  -23.5867    0.0000 C   0  0  0  0  0  0  0  0  0  0  0  0
    2.5034  -24.3713    0.0000 C   0  0  0  0  0  0  0  0  0  0  0  0
    3.0554  -24.9844    0.0000 C   0  0  0  0  0  0  0  0  0  0  0  0
    5.7320  -28.7839    0.0000 C   0  0  0  0  0  0  0  0  0  0  0  0
    0.7838   27.8124    0.0000 C   0  0  0  0  0  0  0  0  0  0  0  0
    0.7838   26.9874    0.0000 C   0  0  0  0  0  0  0  0  0  0  0  0
    1.4983   26.5749    0.0000 C   0  0  0  0  0  0  0  0  0  0  0  0
    2.2127   26.9874    0.0000 C   0  0  0  0  0  0  0  0  0  0  0  0
    2.2127   27.8124    0.0000 C   0  0  0  0  0  0  0  0  0  0  0  0
    1.4983   28.2249    0.0000 C   0  0  0  0  0  0  0  0  0  0  0  0
    2.9974   26.7325    0.0000 N   0  0  0  0  0  0  0  0  0  0  0  0
    3.4823   27.3999    0.0000 C   0  0  0  0  0  0  0  0  0  0  0  0
    2.9974   28.0673    0.0000 C   0  0  0  0  0  0  0  0  0  0  0  0
    4.3073   27.3999    0.0000 C   0  0  0  0  0  0  0  0  0  0  0  0
    4.7198   26.6854    0.0000 C   0  0  0  0  0  0  0  0  0  0  0  0
    4.7198   28.1144    0.0000 O   0  0  0  0  0  0  0  0  0  0  0  0
    4.3073   25.9710    0.0000 C   0  0  0  0  0  0  0  0  0  0  0  0
    4.7198   25.2565    0.0000 C   0  0  0  0  0  0  0  0  0  0  0  0
    5.5448   25.2565    0.0000 C   0  0  0  0  0  0  0  0  0  0  0  0
    5.9573   25.9710    0.0000 C   0  0  0  0  0  0  0  0  0  0  0  0
    5.5448   26.6854    0.0000 C   0  0  0  0  0  0  0  0  0  0  0  0
    2.7021   29.4630    0.0000 C   0  0  0  0  0  0  0  0  0  0  0  0
    3.2523   28.8520    0.0000 C   0  0  0  0  0  0  0  0  0  0  0  0
    3.2109   25.9356    0.0000 C   0  0  0  0  0  0  0  0  0  0  0  0
   10.6963   22.4837    0.0000 C   0  0  0  0  0  0  0  0  0  0  0  0
   10.6963   21.6587    0.0000 C   0  0  0  0  0  0  0  0  0  0  0  0
   11.4108   21.2462    0.0000 C   0  0  0  0  0  0  0  0  0  0  0  0
   12.1253   21.6587    0.0000 C   0  0  0  0  0  0  0  0  0  0  0  0
   12.1253   22.4837    0.0000 C   0  0  0  0  0  0  0  0  0  0  0  0
   11.4108   22.8962    0.0000 C   0  0  0  0  0  0  0  0  0  0  0  0
   12.9099   21.4038    0.0000 N   0  0  0  0  0  0  0  0  0  0  0  0
   13.3948   22.0712    0.0000 C   0  0  0  0  0  0  0  0  0  0  0  0
   12.9099   22.7386    0.0000 C   0  0  0  0  0  0  0  0  0  0  0  0
   13.1648   23.5233    0.0000 C   0  0  0  0  0  0  0  0  0  0  0  0
   14.2198   22.0712    0.0000 C   0  0  0  0  0  0  0  0  0  0  0  0
   14.6323   21.3567    0.0000 C   0  0  0  0  0  0  0  0  0  0  0  0
   14.6323   22.7857    0.0000 O   0  0  0  0  0  0  0  0  0  0  0  0
   14.2198   20.6423    0.0000 C   0  0  0  0  0  0  0  0  0  0  0  0
   14.6323   19.9278    0.0000 C   0  0  0  0  0  0  0  0  0  0  0  0
   15.4573   19.9278    0.0000 C   0  0  0  0  0  0  0  0  0  0  0  0
   15.8698   20.6423    0.0000 C   0  0  0  0  0  0  0  0  0  0  0  0
   15.4573   21.3567    0.0000 C   0  0  0  0  0  0  0  0  0  0  0  0
   13.9718   23.6948    0.0000 C   0  0  0  0  0  0  0  0  0  0  0  0
   14.2268   24.4794    0.0000 C   0  0  0  0  0  0  0  0  0  0  0  0
   13.6747   25.0925    0.0000 C   0  0  0  0  0  0  0  0  0  0  0  0
   12.8677   24.9210    0.0000 C   0  0  0  0  0  0  0  0  0  0  0  0
   12.6128   24.1364    0.0000 C   0  0  0  0  0  0  0  0  0  0  0  0
   13.1234   20.6069    0.0000 C   0  0  0  0  0  0  0  0  0  0  0  0
   11.7277   11.2820    0.0000 C   0  0  0  0  0  0  0  0  0  0  0  0
   11.7277   10.4570    0.0000 C   0  0  0  0  0  0  0  0  0  0  0  0
   12.4422   10.0445    0.0000 C   0  0  0  0  0  0  0  0  0  0  0  0
   13.1566   10.4570    0.0000 C   0  0  0  0  0  0  0  0  0  0  0  0
   13.1566   11.2820    0.0000 C   0  0  0  0  0  0  0  0  0  0  0  0
   12.4422   11.6945    0.0000 C   0  0  0  0  0  0  0  0  0  0  0  0
   13.9413   10.2020    0.0000 N   0  0  0  0  0  0  0  0  0  0  0  0
   14.4262   10.8695    0.0000 C   0  0  0  0  0  0  0  0  0  0  0  0
   13.9413   11.5369    0.0000 C   0  0  0  0  0  0  0  0  0  0  0  0
   14.1548    9.4051    0.0000 C   0  0  0  0  0  0  0  0  0  0  0  0
   15.2512   10.8695    0.0000 C   0  0  0  0  0  0  0  0  0  0  0  0
   15.6637   10.1550    0.0000 C   0  0  0  0  0  0  0  0  0  0  0  0
   15.6637   11.5839    0.0000 O   0  0  0  0  0  0  0  0  0  0  0  0
   15.2512    9.4405    0.0000 C   0  0  0  0  0  0  0  0  0  0  0  0
   15.6637    8.7260    0.0000 C   0  0  0  0  0  0  0  0  0  0  0  0
   16.4887    8.7260    0.0000 C   0  0  0  0  0  0  0  0  0  0  0  0
   16.9012    9.4405    0.0000 C   0  0  0  0  0  0  0  0  0  0  0  0
   16.4887   10.1550    0.0000 C   0  0  0  0  0  0  0  0  0  0  0  0
   13.5714    8.8218    0.0000 C   0  0  0  0  0  0  0  0  0  0  0  0
   12.7745    9.0353    0.0000 C   0  0  0  0  0  0  0  0  0  0  0  0
   12.1912    8.4519    0.0000 C   0  0  0  0  0  0  0  0  0  0  0  0
   12.4047    7.6550    0.0000 C   0  0  0  0  0  0  0  0  0  0  0  0
   13.2016    7.4415    0.0000 C   0  0  0  0  0  0  0  0  0  0  0  0
   13.7850    8.0249    0.0000 C   0  0  0  0  0  0  0  0  0  0  0  0
   14.1962   12.3215    0.0000 C   0  0  0  0  0  0  0  0  0  0  0  0
   11.1834   16.8399    0.0000 C   0  0  0  0  0  0  0  0  0  0  0  0
   11.1834   16.0149    0.0000 C   0  0  0  0  0  0  0  0  0  0  0  0
   11.8978   15.6024    0.0000 C   0  0  0  0  0  0  0  0  0  0  0  0
   12.6123   16.0149    0.0000 C   0  0  0  0  0  0  0  0  0  0  0  0
   12.6123   16.8399    0.0000 C   0  0  0  0  0  0  0  0  0  0  0  0
   11.8978   17.2524    0.0000 C   0  0  0  0  0  0  0  0  0  0  0  0
   13.3969   15.7599    0.0000 N   0  0  0  0  0  0  0  0  0  0  0  0
   13.8819   16.4274    0.0000 C   0  0  0  0  0  0  0  0  0  0  0  0
   13.3969   17.0948    0.0000 C   0  0  0  0  0  0  0  0  0  0  0  0
   13.6105   14.9630    0.0000 C   0  0  0  0  0  0  0  0  0  0  0  0
   14.7069   16.4274    0.0000 C   0  0  0  0  0  0  0  0  0  0  0  0
   15.1194   15.7129    0.0000 C   0  0  0  0  0  0  0  0  0  0  0  0
   15.1194   17.1418    0.0000 O   0  0  0  0  0  0  0  0  0  0  0  0
   14.7069   14.9984    0.0000 C   0  0  0  0  0  0  0  0  0  0  0  0
   15.1194   14.2839    0.0000 C   0  0  0  0  0  0  0  0  0  0  0  0
   15.9444   14.2839    0.0000 C   0  0  0  0  0  0  0  0  0  0  0  0
   16.3569   14.9984    0.0000 C   0  0  0  0  0  0  0  0  0  0  0  0
   15.9444   15.7129    0.0000 C   0  0  0  0  0  0  0  0  0  0  0  0
   13.0271   14.3797    0.0000 C   0  0  0  0  0  0  0  0  0  0  0  0
   12.2302   14.5932    0.0000 C   0  0  0  0  0  0  0  0  0  0  0  0
   13.6519   17.8794    0.0000 C   0  0  0  0  0  0  0  0  0  0  0  0
   11.7564    4.3776    0.0000 C   0  0  0  0  0  0  0  0  0  0  0  0
   11.7564    3.5526    0.0000 C   0  0  0  0  0  0  0  0  0  0  0  0
   12.4708    3.1401    0.0000 C   0  0  0  0  0  0  0  0  0  0  0  0
   13.1853    3.5526    0.0000 C   0  0  0  0  0  0  0  0  0  0  0  0
   13.1853    4.3776    0.0000 C   0  0  0  0  0  0  0  0  0  0  0  0
   12.4708    4.7901    0.0000 C   0  0  0  0  0  0  0  0  0  0  0  0
   13.9699    3.2976    0.0000 N   0  0  0  0  0  0  0  0  0  0  0  0
   14.4548    3.9651    0.0000 C   0  0  0  0  0  0  0  0  0  0  0  0
   13.9699    4.6325    0.0000 C   0  0  0  0  0  0  0  0  0  0  0  0
   14.1834    2.5007    0.0000 C   0  0  0  0  0  0  0  0  0  0  0  0
   15.2798    3.9651    0.0000 C   0  0  0  0  0  0  0  0  0  0  0  0
   15.6923    3.2506    0.0000 C   0  0  0  0  0  0  0  0  0  0  0  0
   15.6923    4.6795    0.0000 O   0  0  0  0  0  0  0  0  0  0  0  0
   15.2798    2.5361    0.0000 C   0  0  0  0  0  0  0  0  0  0  0  0
   15.6923    1.8217    0.0000 C   0  0  0  0  0  0  0  0  0  0  0  0
   16.5173    1.8217    0.0000 C   0  0  0  0  0  0  0  0  0  0  0  0
   16.9298    2.5361    0.0000 C   0  0  0  0  0  0  0  0  0  0  0  0
   16.5173    3.2506    0.0000 C   0  0  0  0  0  0  0  0  0  0  0  0
   13.6001    1.9174    0.0000 C   0  0  0  0  0  0  0  0  0  0  0  0
   12.8032    2.1309    0.0000 C   0  0  0  0  0  0  0  0  0  0  0  0
   12.2198    1.5475    0.0000 C   0  0  0  0  0  0  0  0  0  0  0  0
   12.4334    0.7506    0.0000 C   0  0  0  0  0  0  0  0  0  0  0  0
   13.2302    0.5371    0.0000 C   0  0  0  0  0  0  0  0  0  0  0  0
   13.8136    1.1205    0.0000 C   0  0  0  0  0  0  0  0  0  0  0  0
   14.2249    5.4171    0.0000 C   0  0  0  0  0  0  0  0  0  0  0  0
   16.9298    1.1072    0.0000 O   0  0  0  0  0  0  0  0  0  0  0  0
   17.7521    1.1072    0.0000 C   0  0  0  0  0  0  0  0  0  0  0  0
   12.0428   -3.1285    0.0000 C   0  0  0  0  0  0  0  0  0  0  0  0
   12.0428   -3.9535    0.0000 C   0  0  0  0  0  0  0  0  0  0  0  0
   12.7573   -4.3660    0.0000 C   0  0  0  0  0  0  0  0  0  0  0  0
   13.4718   -3.9535    0.0000 C   0  0  0  0  0  0  0  0  0  0  0  0
   13.4718   -3.1285    0.0000 C   0  0  0  0  0  0  0  0  0  0  0  0
   12.7573   -2.7160    0.0000 C   0  0  0  0  0  0  0  0  0  0  0  0
   14.2564   -4.2084    0.0000 N   0  0  0  0  0  0  0  0  0  0  0  0
   14.7413   -3.5410    0.0000 C   0  0  0  0  0  0  0  0  0  0  0  0
   14.2564   -2.8735    0.0000 C   0  0  0  0  0  0  0  0  0  0  0  0
   14.4699   -5.0053    0.0000 C   0  0  0  0  0  0  0  0  0  0  0  0
   15.5663   -3.5410    0.0000 C   0  0  0  0  0  0  0  0  0  0  0  0
   15.9788   -4.2554    0.0000 C   0  0  0  0  0  0  0  0  0  0  0  0
   15.9788   -2.8265    0.0000 O   0  0  0  0  0  0  0  0  0  0  0  0
   15.5663   -4.9699    0.0000 C   0  0  0  0  0  0  0  0  0  0  0  0
   15.9788   -5.6844    0.0000 C   0  0  0  0  0  0  0  0  0  0  0  0
   16.8038   -5.6844    0.0000 C   0  0  0  0  0  0  0  0  0  0  0  0
   17.2163   -4.9699    0.0000 C   0  0  0  0  0  0  0  0  0  0  0  0
   16.8038   -4.2554    0.0000 C   0  0  0  0  0  0  0  0  0  0  0  0
   13.8866   -5.5886    0.0000 C   0  0  0  0  0  0  0  0  0  0  0  0
   13.0897   -5.3751    0.0000 C   0  0  0  0  0  0  0  0  0  0  0  0
   12.5063   -5.9585    0.0000 C   0  0  0  0  0  0  0  0  0  0  0  0
   12.7198   -6.7554    0.0000 C   0  0  0  0  0  0  0  0  0  0  0  0
   13.5167   -6.9689    0.0000 C   0  0  0  0  0  0  0  0  0  0  0  0
   14.1001   -6.3855    0.0000 C   0  0  0  0  0  0  0  0  0  0  0  0
   14.5113   -2.0889    0.0000 C   0  0  0  0  0  0  0  0  0  0  0  0
   17.2163   -6.3988    0.0000 N   0  3  0  0  0  0  0  0  0  0  0  0
   16.8052   -7.1109    0.0000 O   0  0  0  0  0  0  0  0  0  0  0  0
   18.0385   -6.3988    0.0000 O   0  5  0  0  0  0  0  0  0  0  0  0
  9 18  1  0        0
  7 19  1  0        0
  1  2  2  0        0
  2  3  1  0        0
  3  4  2  0        0
  4  5  1  0        0
  5  6  2  0        0
  6  1  1  0        0
  4  7  1  0        0
  7  8  1  0        0
  8  9  2  0        0
  9  5  1  0        0
  8 10  1  0        0
 10 11  1  0        0
 10 12  1  0        0
 11 13  2  0        0
 13 14  1  0        0
 14 15  2  0        0
 15 16  1  0        0
 16 17  2  0        0
 17 11  1  0        0
 28 37  1  0        0
 26 38  1  0        0
 39 40  2  0        0
 39 41  1  0        0
 34 39  1  0        0
 20 21  2  0        0
 21 22  1  0        0
 22 23  2  0        0
 23 24  1  0        0
 24 25  2  0        0
 25 20  1  0        0
 23 26  1  0        0
 26 27  1  0        0
 27 28  2  0        0
 28 24  1  0        0
 27 29  1  0        0
 29 30  1  0        0
 29 31  1  0        0
 30 32  2  0        0
 32 33  1  0        0
 33 34  2  0        0
 34 35  1  0        0
 35 36  2  0        0
 36 30  1  0        0
 50 59  1  0        0
 48 60  1  0        0
 61 62  1  0        0
 61 63  1  0        0
 61 64  1  0        0
 56 61  1  0        0
 42 43  2  0        0
 43 44  1  0        0
 44 45  2  0        0
 45 46  1  0        0
 46 47  2  0        0
 47 42  1  0        0
 45 48  1  0        0
 48 49  1  0        0
 49 50  2  0        0
 50 46  1  0        0
 49 51  1  0        0
 51 52  1  0        0
 51 53  1  0        0
 52 54  2  0        0
 54 55  1  0        0
 55 56  2  0        0
 56 57  1  0        0
 57 58  2  0        0
 58 52  1  0        0
 73 83  1  0        0
 71 84  1  0        0
 65 66  2  0        0
 66 67  1  0        0
 67 68  2  0        0
 68 69  1  0        0
 69 70  2  0        0
 70 65  1  0        0
 68 71  1  0        0
 71 72  1  0        0
 72 73  2  0        0
 73 69  1  0        0
 72 74  1  0        0
 74 75  1  0        0
 74 76  1  0        0
 75 77  2  0        0
 77 78  1  0        0
 78 79  2  0        0
 79 80  1  0        0
 80 81  2  0        0
 81 75  1  0        0
 79 82  1  0        0
 93103  1  0        0
 91104  1  0        0
 85 86  2  0        0
 86 87  1  0        0
 87 88  2  0        0
 88 89  1  0        0
 89 90  2  0        0
 90 85  1  0        0
 88 91  1  0        0
 91 92  1  0        0
 92 93  2  0        0
 93 89  1  0        0
 92 94  1  0        0
 94 95  1  0        0
 94 96  1  0        0
 95 97  2  0        0
 97 98  1  0        0
 98 99  2  0        0
 99100  1  0        0
100101  2  0        0
101 95  1  0        0
 99102  1  0        0
113122  1  0        0
111123  1  0        0
119124  1  0        0
105106  2  0        0
106107  1  0        0
107108  2  0        0
108109  1  0        0
109110  2  0        0
110105  1  0        0
108111  1  0        0
111112  1  0        0
112113  2  0        0
113109  1  0        0
112114  1  0        0
114115  1  0        0
114116  1  0        0
115117  2  0        0
117118  1  0        0
118119  2  0        0
119120  1  0        0
120121  2  0        0
121115  1  0        0
133142  1  0        0
131143  1  0        0
141144  1  0        0
125126  2  0        0
126127  1  0        0
127128  2  0        0
128129  1  0        0
129130  2  0        0
130125  1  0        0
128131  1  0        0
131132  1  0        0
132133  2  0        0
133129  1  0        0
132134  1  0        0
134135  1  0        0
134136  1  0        0
135137  2  0        0
137138  1  0        0
138139  2  0        0
139140  1  0        0
140141  2  0        0
141135  1  0        0
153162  1  0        0
151163  1  0        0
161164  1  0        0
157165  1  0        0
145146  2  0        0
146147  1  0        0
147148  2  0        0
148149  1  0        0
149150  2  0        0
150145  1  0        0
148151  1  0        0
151152  1  0        0
152153  2  0        0
153149  1  0        0
152154  1  0        0
154155  1  0        0
154156  1  0        0
155157  2  0        0
157158  1  0        0
158159  2  0        0
159160  1  0        0
160161  2  0        0
161155  1  0        0
174183  1  0        0
172184  1  0        0
185186  1  0        0
182185  1  0        0
166167  2  0        0
167168  1  0        0
168169  2  0        0
169170  1  0        0
170171  2  0        0
171166  1  0        0
169172  1  0        0
172173  1  0        0
173174  2  0        0
174170  1  0        0
173175  1  0        0
175176  1  0        0
175177  1  0        0
176178  2  0        0
178179  1  0        0
179180  2  0        0
180181  1  0        0
181182  2  0        0
182176  1  0        0
195204  1  0        0
193205  1  0        0
206207  1  0        0
201206  1  0        0
187188  2  0        0
188189  1  0        0
189190  2  0        0
190191  1  0        0
191192  2  0        0
192187  1  0        0
190193  1  0        0
193194  1  0        0
194195  2  0        0
195191  1  0        0
194196  1  0        0
196197  1  0        0
196198  1  0        0
197199  2  0        0
199200  1  0        0
200201  2  0        0
201202  1  0        0
202203  2  0        0
203197  1  0        0
216229  1  0        0
214230  1  0        0
208209  2  0        0
209210  1  0        0
210211  2  0        0
211212  1  0        0
212213  2  0        0
213208  1  0        0
211214  1  0        0
214215  1  0        0
215216  2  0        0
216212  1  0        0
215217  1  0        0
217218  1  0        0
217219  1  0        0
218220  2  0        0
220221  1  0        0
221222  2  0        0
222223  1  0        0
223224  2  0        0
224218  1  0        0
223225  1  0        0
225226  2  0        0
226227  1  0        0
227228  2  0        0
228224  1  0        0
239252  1  0        0
237253  1  0        0
231232  2  0        0
232233  1  0        0
233234  2  0        0
234235  1  0        0
235236  2  0        0
236231  1  0        0
234237  1  0        0
237238  1  0        0
238239  2  0        0
239235  1  0        0
238240  1  0        0
240241  1  0        0
240242  1  0        0
241243  2  0        0
243244  1  0        0
244245  2  0        0
245246  1  0        0
246247  2  0        0
247241  1  0        0
245248  1  0        0
248249  2  0        0
249250  1  0        0
250251  2  0        0
251246  1  0        0
262270  1  0        0
260271  1  0        0
254255  2  0        0
255256  1  0        0
256257  2  0        0
257258  1  0        0
258259  2  0        0
259254  1  0        0
257260  1  0        0
260261  1  0        0
261262  2  0        0
262258  1  0        0
261263  1  0        0
263264  1  0        0
263265  1  0        0
264266  2  0        0
266267  1  0        0
267268  2  0        0
268269  1  0        0
269264  1  0        0
280288  1  0        0
278289  1  0        0
272273  2  0        0
273274  1  0        0
274275  2  0        0
275276  1  0        0
276277  2  0        0
277272  1  0        0
275278  1  0        0
278279  1  0        0
279280  2  0        0
280276  1  0        0
279281  1  0        0
281282  1  0        0
281283  1  0        0
282284  2  0        0
284285  1  0        0
285286  2  0        0
286287  1  0        0
287282  1  0        0
298309  1  0        0
296310  1  0        0
290291  2  0        0
291292  1  0        0
292293  2  0        0
293294  1  0        0
294295  2  0        0
295290  1  0        0
293296  1  0        0
296297  1  0        0
297298  2  0        0
298294  1  0        0
297299  1  0        0
299300  1  0        0
299301  1  0        0
300302  2  0        0
302303  1  0        0
303304  2  0        0
304305  1  0        0
305306  2  0        0
306307  1  0        0
307308  2  0        0
308303  1  0        0
319332  1  0        0
317333  1  0        0
311312  2  0        0
312313  1  0        0
313314  2  0        0
314315  1  0        0
315316  2  0        0
316311  1  0        0
314317  1  0        0
317318  1  0        0
318319  2  0        0
319315  1  0        0
318320  1  0        0
320321  1  0        0
320322  1  0        0
321323  2  0        0
323324  1  0        0
324325  2  0        0
325326  1  0        0
326327  2  0        0
327321  1  0        0
322328  1  0        0
328329  1  0        0
328330  1  0        0
328331  1  0        0
358359  2  0        0
358360  1  0        0
348358  1  0        0
342361  1  0        0
340362  1  0        0
334335  2  0        0
335336  1  0        0
336337  2  0        0
337338  1  0        0
338339  2  0        0
339334  1  0        0
337340  1  0        0
340341  1  0        0
341342  2  0        0
342338  1  0        0
341343  1  0        0
343344  1  0        0
343345  1  0        0
344346  2  0        0
346347  1  0        0
347348  2  0        0
348349  1  0        0
349350  2  0        0
350344  1  0        0
345351  1  0        0
351352  1  0        0
351353  1  0        0
351354  1  0        0
354355  1  0        0
353356  1  0        0
352357  1  0        0
371386  1  0        0
369387  1  0        0
363364  2  0        0
364365  1  0        0
365366  2  0        0
366367  1  0        0
367368  2  0        0
368363  1  0        0
366369  1  0        0
369370  1  0        0
370371  2  0        0
371367  1  0        0
370372  1  0        0
372373  1  0        0
372374  1  0        0
373375  2  0        0
375376  1  0        0
376377  2  0        0
377378  1  0        0
378373  1  0        0
374379  1  0        0
379380  1  0        0
379381  1  0        0
379382  1  0        0
382383  1  0        0
380384  1  0        0
381385  1  0        0
396410  1  0        0
394411  1  0        0
388389  2  0        0
389390  1  0        0
390391  2  0        0
391392  1  0        0
392393  2  0        0
393388  1  0        0
391394  1  0        0
394395  1  0        0
395396  2  0        0
396392  1  0        0
395397  1  0        0
397398  1  0        0
397399  1  0        0
398400  2  0        0
400401  1  0        0
401402  2  0        0
402403  1  0        0
403404  2  0        0
404398  1  0        0
399405  1  0        0
405406  1  0        0
405407  1  0        0
405408  1  0        0
402409  1  0        0
420434  1  0        0
418435  1  0        0
412413  2  0        0
413414  1  0        0
414415  2  0        0
415416  1  0        0
416417  2  0        0
417412  1  0        0
415418  1  0        0
418419  1  0        0
419420  2  0        0
420416  1  0        0
419421  1  0        0
421422  1  0        0
421423  1  0        0
422424  2  0        0
424425  1  0        0
425426  2  0        0
426427  1  0        0
427428  2  0        0
428422  1  0        0
423429  1  0        0
429430  1  0        0
429431  1  0        0
429432  1  0        0
426433  1  0        0
442460  1  0        0
436437  2  0        0
437438  1  0        0
438439  2  0        0
439440  1  0        0
440441  2  0        0
441436  1  0        0
439442  1  0        0
442443  1  0        0
443444  2  0        0
444440  1  0        0
444445  1  0        0
443446  1  0        0
446447  1  0        0
446448  1  0        0
447449  2  0        0
449450  1  0        0
450451  2  0        0
451452  1  0        0
452453  2  0        0
453447  1  0        0
445454  1  0        0
454455  2  0        0
455456  1  0        0
456457  2  0        0
457458  1  0        0
458459  2  0        0
459454  1  0        0
467485  1  0        0
486487  1  0        0
486488  1  0        0
486489  1  0        0
482486  1  0        0
461462  2  0        0
462463  1  0        0
463464  2  0        0
464465  1  0        0
465466  2  0        0
466461  1  0        0
464467  1  0        0
467468  1  0        0
468469  2  0        0
469465  1  0        0
469470  1  0        0
468471  1  0        0
471472  1  0        0
471473  1  0        0
472474  2  0        0
474475  1  0        0
475476  2  0        0
476477  1  0        0
477478  2  0        0
478472  1  0        0
470479  1  0        0
479480  2  0        0
480481  1  0        0
481482  2  0        0
482483  1  0        0
483484  2  0        0
484479  1  0        0
496515  1  0        0
490491  2  0        0
491492  1  0        0
492493  2  0        0
493494  1  0        0
494495  2  0        0
495490  1  0        0
493496  1  0        0
496497  1  0        0
497498  2  0        0
498494  1  0        0
498499  1  0        0
497500  1  0        0
500501  1  0        0
500502  1  0        0
501503  2  0        0
503504  1  0        0
504505  2  0        0
505506  1  0        0
506507  2  0        0
507501  1  0        0
499508  1  0        0
508509  2  0        0
509510  1  0        0
510511  2  0        0
511512  1  0        0
512513  2  0        0
513508  1  0        0
511514  1  0        0
522541  1  0        0
516517  2  0        0
517518  1  0        0
518519  2  0        0
519520  1  0        0
520521  2  0        0
521516  1  0        0
519522  1  0        0
522523  1  0        0
523524  2  0        0
524520  1  0        0
524525  1  0        0
523526  1  0        0
526527  1  0        0
526528  1  0        0
527529  2  0        0
529530  1  0        0
530531  2  0        0
531532  1  0        0
532533  2  0        0
533527  1  0        0
525534  1  0        0
534535  2  0        0
535536  1  0        0
536537  2  0        0
537538  1  0        0
538539  2  0        0
539534  1  0        0
537540  1  0        0
548567  1  0        0
542543  2  0        0
543544  1  0        0
544545  2  0        0
545546  1  0        0
546547  2  0        0
547542  1  0        0
545548  1  0        0
548549  1  0        0
549550  2  0        0
550546  1  0        0
550551  1  0        0
549552  1  0        0
552553  1  0        0
552554  1  0        0
553555  2  0        0
555556  1  0        0
556557  2  0        0
557558  1  0        0
558559  2  0        0
559553  1  0        0
551560  1  0        0
560561  2  0        0
561562  1  0        0
562563  2  0        0
563564  1  0        0
564565  2  0        0
565560  1  0        0
563566  1  0        0
574592  1  0        0
593594  1  0        0
589593  1  0        0
568569  2  0        0
569570  1  0        0
570571  2  0        0
571572  1  0        0
572573  2  0        0
573568  1  0        0
571574  1  0        0
574575  1  0        0
575576  2  0        0
576572  1  0        0
576577  1  0        0
575578  1  0        0
578579  1  0        0
578580  1  0        0
579581  2  0        0
581582  1  0        0
582583  2  0        0
583584  1  0        0
584585  2  0        0
585579  1  0        0
577586  1  0        0
586587  2  0        0
587588  1  0        0
588589  2  0        0
589590  1  0        0
590591  2  0        0
591586  1  0        0
601623  1  0        0
595596  2  0        0
596597  1  0        0
597598  2  0        0
598599  1  0        0
599600  2  0        0
600595  1  0        0
598601  1  0        0
601602  1  0        0
602603  2  0        0
603599  1  0        0
603604  1  0        0
602605  1  0        0
605606  1  0        0
605607  1  0        0
606608  2  0        0
608609  1  0        0
609610  2  0        0
610611  1  0        0
611612  2  0        0
612606  1  0        0
604613  1  0        0
613614  2  0        0
614615  1  0        0
615616  2  0        0
616617  1  0        0
617618  2  0        0
618613  1  0        0
616619  1  0        0
619620  2  0        0
620621  1  0        0
621622  2  0        0
622617  1  0        0
641642  1  0        0
632642  1  0        0
630643  1  0        0
624625  2  0        0
625626  1  0        0
626627  2  0        0
627628  1  0        0
628629  2  0        0
629624  1  0        0
627630  1  0        0
630631  1  0        0
631632  2  0        0
632628  1  0        0
631633  1  0        0
633634  1  0        0
633635  1  0        0
634636  2  0        0
636637  1  0        0
637638  2  0        0
638639  1  0        0
639640  2  0        0
640634  1  0        0
650667  1  0        0
644645  2  0        0
645646  1  0        0
646647  2  0        0
647648  1  0        0
648649  2  0        0
649644  1  0        0
647650  1  0        0
650651  1  0        0
651652  2  0        0
652648  1  0        0
652653  1  0        0
651654  1  0        0
654655  1  0        0
654656  1  0        0
655657  2  0        0
657658  1  0        0
658659  2  0        0
659660  1  0        0
660661  2  0        0
661655  1  0        0
653662  1  0        0
662663  1  0        0
663664  1  0        0
664665  1  0        0
665666  1  0        0
666653  1  0        0
676692  1  0        0
668669  2  0        0
669670  1  0        0
670671  2  0        0
671672  1  0        0
672673  2  0        0
673668  1  0        0
671674  1  0        0
674675  1  0        0
675676  2  0        0
676672  1  0        0
674677  1  0        0
675678  1  0        0
678679  1  0        0
678680  1  0        0
679681  2  0        0
681682  1  0        0
682683  2  0        0
683684  1  0        0
684685  2  0        0
685679  1  0        0
677686  1  0        0
686687  2  0        0
687688  1  0        0
688689  2  0        0
689690  1  0        0
690691  2  0        0
691686  1  0        0
701713  1  0        0
693694  2  0        0
694695  1  0        0
695696  2  0        0
696697  1  0        0
697698  2  0        0
698693  1  0        0
696699  1  0        0
699700  1  0        0
700701  2  0        0
701697  1  0        0
699702  1  0        0
700703  1  0        0
703704  1  0        0
703705  1  0        0
704706  2  0        0
706707  1  0        0
707708  2  0        0
708709  1  0        0
709710  2  0        0
710704  1  0        0
702711  1  0        0
711712  2  0        0
722738  1  0        0
739740  1  0        0
729739  1  0        0
714715  2  0        0
715716  1  0        0
716717  2  0        0
717718  1  0        0
718719  2  0        0
719714  1  0        0
717720  1  0        0
720721  1  0        0
721722  2  0        0
722718  1  0        0
720723  1  0        0
721724  1  0        0
724725  1  0        0
724726  1  0        0
725727  2  0        0
727728  1  0        0
728729  2  0        0
729730  1  0        0
730731  2  0        0
731725  1  0        0
723732  1  0        0
732733  2  0        0
733734  1  0        0
734735  2  0        0
735736  1  0        0
736737  2  0        0
737732  1  0        0
749765  1  0        0
766767  2  0        0
766768  1  0        0
756766  1  0        0
741742  2  0        0
742743  1  0        0
743744  2  0        0
744745  1  0        0
745746  2  0        0
746741  1  0        0
744747  1  0        0
747748  1  0        0
748749  2  0        0
749745  1  0        0
747750  1  0        0
748751  1  0        0
751752  1  0        0
751753  1  0        0
752754  2  0        0
754755  1  0        0
755756  2  0        0
756757  1  0        0
757758  2  0        0
758752  1  0        0
750759  1  0        0
759760  2  0        0
760761  1  0        0
761762  2  0        0
762763  1  0        0
763764  2  0        0
764759  1  0        0
M  CHG  6  39   1  41  -1 358   1 360  -1 766   1 768  -1
M  STY  1   1 SUP
M  SLB  1   1   1
M  SAL   1  1  18
M  SBL   1  1   1
M  SMT   1 Me
M  SBV   1   1   -0.2549   -0.7846
M  STY  1   2 SUP
M  SLB  1   2   2
M  SAL   2  1  19
M  SBL   2  1   2
M  SMT   2 Me
M  SBV   2   2   -0.2135    0.7969
M  STY  1   3 SUP
M  SLB  1   3   3
M  SAL   3  1  37
M  SBL   3  1  22
M  SMT   3 Me
M  SBV   3  22   -0.2549   -0.7846
M  STY  1   4 SUP
M  SLB  1   4   4
M  SAL   4  1  38
M  SBL   4  1  23
M  SMT   4 Me
M  SBV   4  23   -0.2135    0.7969
M  STY  1   5 SUP
M  SLB  1   5   5
M  SAL   5  3  39  40  41
M  SBL   5  1  26
M  SMT   5 NO2
M  SBV   5  26   -0.4125    0.7145
M  STY  1   6 SUP
M  SLB  1   6   6
M  SAL   6  1  59
M  SBL   6  1  46
M  SMT   6 Me
M  SBV   6  46   -0.2549   -0.7846
M  STY  1   7 SUP
M  SLB  1   7   7
M  SAL   7  1  60
M  SBL   7  1  47
M  SMT   7 Me
M  SBV   7  47   -0.2135    0.7969
M  STY  1   8 SUP
M  SLB  1   8   8
M  SAL   8  4  61  62  63  64
M  SBL   8  1  51
M  SMT   8 CF3
M  SBV   8  51   -0.4125    0.7145
M  STY  1   9 SUP
M  SLB  1   9   9
M  SAL   9  1  83
M  SBL   9  1  71
M  SMT   9 Me
M  SBV   9  71   -0.2549   -0.7846
M  STY  1  10 SUP
M  SLB  1  10  10
M  SAL  10  1  84
M  SBL  10  1  72
M  SMT  10 Me
M  SBV  10  72   -0.2135    0.7969
M  STY  1  11 SUP
M  SLB  1  11  11
M  SAL  11  1 103
M  SBL  11  1  93
M  SMT  11 Me
M  SBV  11  93   -0.2549   -0.7846
M  STY  1  12 SUP
M  SLB  1  12  12
M  SAL  12  1 104
M  SBL  12  1  94
M  SMT  12 Me
M  SBV  12  94   -0.2135    0.7969
M  STY  1  13 SUP
M  SLB  1  13  13
M  SAL  13  1 122
M  SBL  13  1 115
M  SMT  13 Me
M  SBV  13 115   -0.2549   -0.7846
M  STY  1  14 SUP
M  SLB  1  14  14
M  SAL  14  1 123
M  SBL  14  1 116
M  SMT  14 Me
M  SBV  14 116   -0.2135    0.7969
M  STY  1  15 SUP
M  SLB  1  15  15
M  SAL  15  1 124
M  SBL  15  1 117
M  SMT  15 Me
M  SBV  15 117   -0.4125    0.7145
M  STY  1  16 SUP
M  SLB  1  16  16
M  SAL  16  1 142
M  SBL  16  1 137
M  SMT  16 Me
M  SBV  16 137   -0.2549   -0.7846
M  STY  1  17 SUP
M  SLB  1  17  17
M  SAL  17  1 143
M  SBL  17  1 138
M  SMT  17 Me
M  SBV  17 138   -0.2135    0.7969
M  STY  1  18 SUP
M  SLB  1  18  18
M  SAL  18  1 144
M  SBL  18  1 139
M  SMT  18 Me
M  SBV  18 139   -0.4125   -0.7145
M  STY  1  19 SUP
M  SLB  1  19  19
M  SAL  19  1 162
M  SBL  19  1 159
M  SMT  19 Me
M  SBV  19 159   -0.2549   -0.7846
M  STY  1  20 SUP
M  SLB  1  20  20
M  SAL  20  1 163
M  SBL  20  1 160
M  SMT  20 Me
M  SBV  20 160   -0.2135    0.7969
M  STY  1  21 SUP
M  SLB  1  21  21
M  SAL  21  1 164
M  SBL  21  1 161
M  SMT  21 Me
M  SBV  21 161   -0.4125   -0.7145
M  STY  1  22 SUP
M  SLB  1  22  22
M  SAL  22  1 165
M  SBL  22  1 162
M  SMT  22 Me
M  SBV  22 162    0.4125    0.7145
M  STY  1  23 SUP
M  SLB  1  23  23
M  SAL  23  1 183
M  SBL  23  1 182
M  SMT  23 Me
M  SBV  23 182   -0.2549   -0.7846
M  STY  1  24 SUP
M  SLB  1  24  24
M  SAL  24  1 184
M  SBL  24  1 183
M  SMT  24 Me
M  SBV  24 183   -0.2135    0.7969
M  STY  1  25 SUP
M  SLB  1  25  25
M  SAL  25  2 185 186
M  SBL  25  1 185
M  SMT  25 OMe
M  SBV  25 185   -0.4125   -0.7145
M  STY  1  26 SUP
M  SLB  1  26  26
M  SAL  26  1 204
M  SBL  26  1 205
M  SMT  26 Me
M  SBV  26 205   -0.2549   -0.7846
M  STY  1  27 SUP
M  SLB  1  27  27
M  SAL  27  1 205
M  SBL  27  1 206
M  SMT  27 Me
M  SBV  27 206   -0.2135    0.7969
M  STY  1  28 SUP
M  SLB  1  28  28
M  SAL  28  2 206 207
M  SBL  28  1 208
M  SMT  28 OMe
M  SBV  28 208   -0.4125    0.7145
M  STY  1  29 SUP
M  SLB  1  29  29
M  SAL  29  1 229
M  SBL  29  1 228
M  SMT  29 Me
M  SBV  29 228   -0.2549   -0.7846
M  STY  1  30 SUP
M  SLB  1  30  30
M  SAL  30  1 230
M  SBL  30  1 229
M  SMT  30 Me
M  SBV  30 229   -0.2135    0.7969
M  STY  1  31 SUP
M  SLB  1  31  31
M  SAL  31  1 252
M  SBL  31  1 254
M  SMT  31 Me
M  SBV  31 254   -0.2549   -0.7846
M  STY  1  32 SUP
M  SLB  1  32  32
M  SAL  32  1 253
M  SBL  32  1 255
M  SMT  32 Me
M  SBV  32 255   -0.2135    0.7969
M  STY  1  33 SUP
M  SLB  1  33  33
M  SAL  33  1 270
M  SBL  33  1 280
M  SMT  33 Me
M  SBV  33 280   -0.2549   -0.7846
M  STY  1  34 SUP
M  SLB  1  34  34
M  SAL  34  1 271
M  SBL  34  1 281
M  SMT  34 Me
M  SBV  34 281   -0.2135    0.7969
M  STY  1  35 SUP
M  SLB  1  35  35
M  SAL  35  1 288
M  SBL  35  1 300
M  SMT  35 Me
M  SBV  35 300   -0.2549   -0.7846
M  STY  1  36 SUP
M  SLB  1  36  36
M  SAL  36  1 289
M  SBL  36  1 301
M  SMT  36 Me
M  SBV  36 301   -0.2135    0.7969
M  STY  1  37 SUP
M  SLB  1  37  37
M  SAL  37  1 309
M  SBL  37  1 320
M  SMT  37 Me
M  SBV  37 320   -0.2549   -0.7846
M  STY  1  38 SUP
M  SLB  1  38  38
M  SAL  38  1 310
M  SBL  38  1 321
M  SMT  38 Me
M  SBV  38 321   -0.2135    0.7969
M  STY  1  39 SUP
M  SLB  1  39  39
M  SAL  39  1 332
M  SBL  39  1 343
M  SMT  39 Me
M  SBV  39 343   -0.2549   -0.7846
M  STY  1  40 SUP
M  SLB  1  40  40
M  SAL  40  1 333
M  SBL  40  1 344
M  SMT  40 Me
M  SBV  40 344   -0.2135    0.7969
M  STY  1  41 SUP
M  SLB  1  41  41
M  SAL  41  3 358 359 360
M  SBL  41  1 370
M  SMT  41 NO2
M  SBV  41 370   -0.4125    0.7145
M  STY  1  42 SUP
M  SLB  1  42  42
M  SAL  42  1 361
M  SBL  42  1 371
M  SMT  42 Me
M  SBV  42 371   -0.2549   -0.7846
M  STY  1  43 SUP
M  SLB  1  43  43
M  SAL  43  1 362
M  SBL  43  1 372
M  SMT  43 Me
M  SBV  43 372   -0.2135    0.7969
M  STY  1  44 SUP
M  SLB  1  44  44
M  SAL  44  1 386
M  SBL  44  1 399
M  SMT  44 Me
M  SBV  44 399   -0.2549   -0.7846
M  STY  1  45 SUP
M  SLB  1  45  45
M  SAL  45  1 387
M  SBL  45  1 400
M  SMT  45 Me
M  SBV  45 400   -0.2135    0.7969
M  STY  1  46 SUP
M  SLB  1  46  46
M  SAL  46  1 410
M  SBL  46  1 426
M  SMT  46 Me
M  SBV  46 426   -0.2549   -0.7846
M  STY  1  47 SUP
M  SLB  1  47  47
M  SAL  47  1 411
M  SBL  47  1 427
M  SMT  47 Me
M  SBV  47 427   -0.2135    0.7969
M  STY  1  48 SUP
M  SLB  1  48  48
M  SAL  48  1 434
M  SBL  48  1 452
M  SMT  48 Me
M  SBV  48 452   -0.2549   -0.7846
M  STY  1  49 SUP
M  SLB  1  49  49
M  SAL  49  1 435
M  SBL  49  1 453
M  SMT  49 Me
M  SBV  49 453   -0.2135    0.7969
M  STY  1  50 SUP
M  SLB  1  50  50
M  SAL  50  1 460
M  SBL  50  1 478
M  SMT  50 Me
M  SBV  50 478   -0.2135    0.7969
M  STY  1  51 SUP
M  SLB  1  51  51
M  SAL  51  1 485
M  SBL  51  1 506
M  SMT  51 Me
M  SBV  51 506   -0.2135    0.7969
M  STY  1  52 SUP
M  SLB  1  52  52
M  SAL  52  4 486 487 488 489
M  SBL  52  1 510
M  SMT  52 CF3
M  SBV  52 510    0.5520   -0.6131
M  STY  1  53 SUP
M  SLB  1  53  53
M  SAL  53  1 515
M  SBL  53  1 538
M  SMT  53 Me
M  SBV  53 538   -0.2135    0.7969
M  STY  1  54 SUP
M  SLB  1  54  54
M  SAL  54  1 541
M  SBL  54  1 567
M  SMT  54 Me
M  SBV  54 567   -0.2135    0.7969
M  STY  1  55 SUP
M  SLB  1  55  55
M  SAL  55  1 567
M  SBL  55  1 596
M  SMT  55 Me
M  SBV  55 596   -0.2135    0.7969
M  STY  1  56 SUP
M  SLB  1  56  56
M  SAL  56  1 592
M  SBL  56  1 625
M  SMT  56 Me
M  SBV  56 625   -0.2135    0.7969
M  STY  1  57 SUP
M  SLB  1  57  57
M  SAL  57  2 593 594
M  SBL  57  1 627
M  SMT  57 OMe
M  SBV  57 627    0.5520   -0.6131
M  STY  1  58 SUP
M  SLB  1  58  58
M  SAL  58  1 623
M  SBL  58  1 655
M  SMT  58 Me
M  SBV  58 655   -0.2135    0.7969
M  STY  1  59 SUP
M  SLB  1  59  59
M  SAL  59  2 641 642
M  SBL  59  1 689
M  SMT  59 Et
M  SBV  59 689   -0.2549   -0.7846
M  STY  1  60 SUP
M  SLB  1  60  60
M  SAL  60  1 643
M  SBL  60  1 690
M  SMT  60 Me
M  SBV  60 690   -0.2135    0.7969
M  STY  1  61 SUP
M  SLB  1  61  61
M  SAL  61  1 667
M  SBL  61  1 710
M  SMT  61 Me
M  SBV  61 710   -0.2135    0.7969
M  STY  1  62 SUP
M  SLB  1  62  62
M  SAL  62  1 692
M  SBL  62  1 737
M  SMT  62 Me
M  SBV  62 737   -0.2549   -0.7846
M  STY  1  63 SUP
M  SLB  1  63  63
M  SAL  63  1 713
M  SBL  63  1 765
M  SMT  63 Me
M  SBV  63 765   -0.2549   -0.7846
M  STY  1  64 SUP
M  SLB  1  64  64
M  SAL  64  1 738
M  SBL  64  1 788
M  SMT  64 Me
M  SBV  64 788   -0.2549   -0.7846
M  STY  1  65 SUP
M  SLB  1  65  65
M  SAL  65  2 739 740
M  SBL  65  1 790
M  SMT  65 OMe
M  SBV  65 790   -0.4125    0.7145
M  STY  1  66 SUP
M  SLB  1  66  66
M  SAL  66  1 765
M  SBL  66  1 818
M  SMT  66 Me
M  SBV  66 818   -0.2549   -0.7846
M  STY  1  67 SUP
M  SLB  1  67  67
M  SAL  67  3 766 767 768
M  SBL  67  1 821
M  SMT  67 NO2
M  SBV  67 821   -0.4125    0.7145
M  STY  1  68 DAT
M  SLB  1  68  68
M  SDT  68 Text                                                  
M  SDD  68   -18.3085   30.0018    DA    ALL  1       5
M  SED  68 Molfile for NMR data
M  STY  1  69 DAT
M  SLB  1  69  69
M  SDT  69 Text                                                  
M  SDD  69   -17.0089   25.5091    DA    ALL  1       5
M  SED  69 1a
M  STY  1  70 DAT
M  SLB  1  70  70
M  SDT  70 Text                                                  
M  SDD  70    -7.4402   25.4804    DA    ALL  1       5
M  SED  70 1l
M  STY  1  71 DAT
M  SLB  1  71  71
M  SDT  71 Text                                                  
M  SDD  71   -17.4100   13.4479    DA    ALL  1       5
M  SED  71 1c
M  STY  1  72 DAT
M  SLB  1  72  72
M  SDT  72 Text                                                  
M  SDD  72   -17.4960   20.1517    DA    ALL  1       5
M  SED  72 1b
M  STY  1  73 DAT
M  SLB  1  73  73
M  SDT  73 Text                                                  
M  SDD  73    -7.2110   10.3538    DA    ALL  1       5
M  SED  73 1o
M  STY  1  74 DAT
M  SLB  1  74  74
M  SDT  74 Text                                                  
M  SDD  74    -7.2396    6.3429    DA    ALL  1       5
M  SED  74 1p
M  STY  1  75 DAT
M  SLB  1  75  75
M  SDT  75 Text                                                  
M  SDD  75   -17.6679    8.2911    DA    ALL  1       5
M  SED  75 1d
M  STY  1  76 DAT
M  SLB  1  76  76
M  SDT  76 Text                                                  
M  SDD  76    -7.2969   15.1382    DA    ALL  1       5
M  SED  76 1n
M  STY  1  77 DAT
M  SLB  1  77  77
M  SDT  77 Text                                                  
M  SDD  77    -7.6694   19.8366    DA    ALL  1       5
M  SED  77 1m
M  STY  1  78 DAT
M  SLB  1  78  78
M  SDT  78 Text                                                  
M  SDD  78   -18.0976    3.1629    DA    ALL  1       5
M  SED  78 1e
M  STY  1  79 DAT
M  SLB  1  79  79
M  SDT  79 Text                                                  
M  SDD  79   -17.6679   -7.9815    DA    ALL  1       5
M  SED  79 1g
M  STY  1  80 DAT
M  SLB  1  80  80
M  SDT  80 Text                                                  
M  SDD  80   -17.2668   -2.6815    DA    ALL  1       5
M  SED  80 1f
M  STY  1  81 DAT
M  SLB  1  81  81
M  SDT  81 Text                                                  
M  SDD  81   -18.1262  -13.3962    DA    ALL  1       5
M  SED  81 1h
M  STY  1  82 DAT
M  SLB  1  82  82
M  SDT  82 Text                                                  
M  SDD  82   -17.2668  -17.8081    DA    ALL  1       5
M  SED  82 1i
M  STY  1  83 DAT
M  SLB  1  83  83
M  SDT  83 Text                                                  
M  SDD  83   -17.4960  -22.7386    DA    ALL  1       5
M  SED  83 1j
M  STY  1  84 DAT
M  SLB  1  84  84
M  SDT  84 Text                                                  
M  SDD  84    -7.7553    0.5845    DA    ALL  1       5
M  SED  84 3a
M  STY  1  85 DAT
M  SLB  1  85  85
M  SDT  85 Text                                                  
M  SDD  85    -7.8986   -5.3458    DA    ALL  1       5
M  SED  85 3b
M  STY  1  86 DAT
M  SLB  1  86  86
M  SDT  86 Text                                                  
M  SDD  86    -7.9559  -12.1643    DA    ALL  1       5
M  SED  86 3d
M  STY  1  87 DAT
M  SLB  1  87  87
M  SDT  87 Text                                                  
M  SDD  87    -7.9272  -18.2379    DA    ALL  1       5
M  SED  87 3e
M  STY  1  88 DAT
M  SLB  1  88  88
M  SDT  88 Text                                                  
M  SDD  88    -7.4975  -23.3660    DA    ALL  1       5
M  SED  88 3f
M  STY  1  89 DAT
M  SLB  1  89  89
M  SDT  89 Text                                                  
M  SDD  89     1.5269   25.3372    DA    ALL  1       5
M  SED  89 4a
M  STY  1  90 DAT
M  SLB  1  90  90
M  SDT  90 Text                                                  
M  SDD  90     2.0426   18.1463    DA    ALL  1       5
M  SED  90 4b
M  STY  1  91 DAT
M  SLB  1  91  91
M  SDT  91 Text                                                  
M  SDD  91     1.9280   10.9268    DA    ALL  1       5
M  SED  91 4c
M  STY  1  92 DAT
M  SLB  1  92  92
M  SDT  92 Text                                                  
M  SDD  92     2.6156    2.7045    DA    ALL  1       5
M  SED  92 4d
M  STY  1  93 DAT
M  SLB  1  93  93
M  SDT  93 Text                                                  
M  SDD  93     3.3891   -5.0594    DA    ALL  1       5
M  SED  93 4e
M  STY  1  94 DAT
M  SLB  1  94  94
M  SDT  94 Text                                                  
M  SDD  94     2.6156  -13.5108    DA    ALL  1       5
M  SED  94 4f
M  STY  1  95 DAT
M  SLB  1  95  95
M  SDT  95 Text                                                  
M  SDD  95     3.6469  -21.4465    DA    ALL  1       5
M  SED  95 4g
M  STY  1  96 DAT
M  SLB  1  96  96
M  SDT  96 Text                                                  
M  SDD  96     3.8761  -29.3823    DA    ALL  1       5
M  SED  96 4h
M  STY  1  97 DAT
M  SLB  1  97  97
M  SDT  97 Text                                                  
M  SDD  97    11.6973   20.2090    DA    ALL  1       5
M  SED  97 4i
M  STY  1  98 DAT
M  SLB  1  98  98
M  SDT  98 Text                                                  
M  SDD  98    11.4108   13.7344    DA    ALL  1       5
M  SED  98 5a
M  STY  1  99 DAT
M  SLB  1  99  99
M  SDT  99 Text                                                  
M  SDD  99    11.6687    6.7154    DA    ALL  1       5
M  SED  99 5b
M  STY  1 100 DAT
M  SLB  1 100 100
M  SDT 100 Text                                                  
M  SDD 100    12.0697   -0.6761    DA    ALL  1       5
M  SED 100 5c
M  STY  1 101 DAT
M  SLB  1 101 101
M  SDT 101 Text                                                  
M  SDD 101    12.2989   -7.5232    DA    ALL  1       5
M  SED 101 5d
M  END
