# Supplementary material for: Friedel–Crafts Addition of 3‑Alkylated Indoles to Aldehydes: 2‑Hydroxyalkylation Promoted by Trimethylsilyl Trifluoromethanesulfonate
Source: J Org Chem. 2026 Apr 29;91(18):6255–67. doi: 10.1021/acs.joc.5c03195 (PMC13162324; doi:10.1021/acs.joc.5c03195)
Supplement: Supplementary file 2 [file jo5c03195_si_002.zip › FID for publication1/1p/13C EZ-1-65-CNMR-REAL/audita.txt]

##TITLE= Audit trail, TopSpin 4.1.4
##JCAMPDX= 5.01
##ORIGIN= Bruker BioSpin GmbH
##OWNER= root
$$ /root/.topspin-BladeEpu/local_acqu/EZ-1-65-CNMR-REAL/20/audita.txt
##AUDIT TRAIL=  $$ (NUMBER, WHEN, WHO, WHERE, PROCESS, VERSION, WHAT)
(   1,<2024-06-12 13:15:32.366 +0000>,<S2-CHE-CHARLIE\nmrsu>,<S2-CHE-CHARLIE>,<go4>,<TopSpin 4.1.4>,
      <acquisition in progress>)
$$ D:/nmrdata/data/wdowney/nmr/EZ-1-65-CNMR-REAL/20/audita.txt
(   2,<2024-06-12 13:29:04.765 +0000>,<S2-CHE-CHARLIE\nmrsu>,<S2-CHE-CHARLIE>,<go4>,<TopSpin 4.1.4>,
      <created by zg on 'Avance' (S2-CHE-CHARLIE) by user 'S2-CHE-CHARLIE\nmrsu'
       on data set with UUID 'd8c61eb6-28bd-11ef-997f-0030d62ad7b7'
       started at 2024-06-12 13:15:32.379 +0000, POWCHK enabled, PULCHK disabled,
       completed at 2024-06-12 13:29:04.761 +0000
       configuration hash MD5:
       01 2D 04 16 86 63 0F AE 5F AE 23 E6 E3 29 03 8A
       double data hash MD5: 64K
       77 6A 91 93 95 F8 5A A7 9D CD 96 65 49 41 22 23>)
(   3,<2024-06-12 09:28:51.748 -0400>,<nmrsu>,<S2-CHE-CHARLIE>,<xwish3>,<TopSpin 4.1.4>,
      <ICON-NMR User ID: wdowney
       double data hash MD5: 64K
       77 6A 91 93 95 F8 5A A7 9D CD 96 65 49 41 22 23>)
##END=

$$ hash MD5
$$ 4F 86 80 1D 61 A5 F5 F4 F2 69 43 08 E7 6C 39 4D
