# Supplementary material for: Friedel–Crafts Addition of 3‑Alkylated Indoles to Aldehydes: 2‑Hydroxyalkylation Promoted by Trimethylsilyl Trifluoromethanesulfonate
Source: J Org Chem. 2026 Apr 29;91(18):6255–67. doi: 10.1021/acs.joc.5c03195 (PMC13162324; doi:10.1021/acs.joc.5c03195)
Supplement: Supplementary file 2 [file jo5c03195_si_002.zip › FID for publication1/1p/13C EZ-1-65-CNMR-REAL/shimvalues]

# Wed Jun 12 13:29:04 2024
#$$PROBEIDENTIFIER=Z169712_0016
#$$PROBENAME=PI HR-BBO500S1-BBF/H/D-5.0-Z SP FB
#$$SHIMID=292722
#
# Active Shim Gradients
#
Z           		-1783           
Z2          		1553            
Z3          		511             
Z4          		-5295           
Z5          		-131            
Z6          		2977            
Z7          		1214            
Z8          		1211            
X           		805             
XZ          		1306            
XZ2         		-8076           
XZ3         		1622            
XZ4         		498             
XZ5         		4575            
Y           		-1803           
YZ          		-68             
YZ2         		8754            
YZ3         		-1621           
YZ4         		1261            
YZ5         		-1131           
XY          		233             
XYZ         		-2037           
XYZ2        		-2909           
XYZ3        		1723            
XYZ4        		8976            
XYZ5        		-3252           
(X2-Y2)     		-13400          
(X2-Y2)Z    		-816            
(X2-Y2)Z2   		-2              
(X2-Y2)Z3   		-3538           
(X2-Y2)Z4   		2779            
(X2-Y2)Z5   		3067            
X3          		3787            
X3Z         		1140            
Y3          		-1370           
Y3Z         		1442            
#
# Lock Parameter
#
FIELD		4419.645
LOCKPHASE		  58.426
LOCKPOWER		 -27.000
LOCKGAIN		 128.280
LOCKDC		 -75.000
LOCKSHIFT		   7.240
LOOPGAIN		 -12.000
LOOPTIME		   0.400
LOOPFILTER		 100.000
#
IEEE64_VERSION_CODE 1
#
# Shim currents 
#
SHIM_SETTING [ 1]     -641.44495590
SHIM_SETTING [ 2]     -424.66093506
SHIM_SETTING [ 3]     -414.47369321
SHIM_SETTING [ 4]     2116.91410934
SHIM_SETTING [ 5]    -1909.97487495
SHIM_SETTING [ 6]    -1153.47707587
SHIM_SETTING [ 7]      884.35518387
SHIM_SETTING [ 8]    -1921.82109077
SHIM_SETTING [ 9]      -63.78567819
SHIM_SETTING [10]     -953.20187043
SHIM_SETTING [11]        0.00000000
SHIM_SETTING [12]    -2812.00000000
SHIM_SETTING [13]       72.00000000
SHIM_SETTING [14]     1283.79500042
SHIM_SETTING [15]    -2685.65599413
SHIM_SETTING [16]   -11406.50701101
SHIM_SETTING [17]     5547.43399928
SHIM_SETTING [18]     5496.58500340
SHIM_SETTING [19]     9171.31600100
SHIM_SETTING [20]    -2733.22900019
SHIM_SETTING [21]    -9906.60101864
SHIM_SETTING [22]    -4855.81901329
SHIM_SETTING [23]   -13488.58999616
SHIM_SETTING [24]   -18866.04199878
SHIM_SETTING [25]    -3893.57901471
SHIM_SETTING [26]    -2587.73101267
SHIM_SETTING [27]     2389.59500079
SHIM_SETTING [28]     5966.04999937
SHIM_SETTING [29]     5325.73699604
SHIM_SETTING [30]     9295.13498953
SHIM_SETTING [31]    -7380.83299889
SHIM_SETTING [32]     9818.68500934
SHIM_SETTING [33]     -314.70500086
SHIM_SETTING [34]     3130.94699662
SHIM_SETTING [35]   -10226.92899677
SHIM_SETTING [36]    -2998.57899864
SHIM_SETTING [37]     -254.76000019
SHIM_SETTING [38]    -4832.22900287
SHIM_SETTING [39]   -10052.49000198
SHIM_SETTING [40]        0.00000000
