# Supplementary material for: Friedel–Crafts Addition of 3‑Alkylated Indoles to Aldehydes: 2‑Hydroxyalkylation Promoted by Trimethylsilyl Trifluoromethanesulfonate
Source: J Org Chem. 2026 Apr 29;91(18):6255–67. doi: 10.1021/acs.joc.5c03195 (PMC13162324; doi:10.1021/acs.joc.5c03195)
Supplement: Supplementary file 2 [file jo5c03195_si_002.zip › FID for publication1/1p/13C EZ-1-65-CNMR-REAL/adcInfo_TRX2.xml]

 <TRX channel="2">
	<summary>Optimal performance achieved</summary>
	<maxAdcModulation>
		<utcDate>12-13:16:23.437</utcDate>
		<adcModulationPercent>73</adcModulationPercent>
		<numScan>15</numScan>
		<numExp>0</numExp>
	</maxAdcModulation>
	<minAdcModulation>
		<utcDate>12-13:16:29.733</utcDate>
		<adcModulationPercent>62</adcModulationPercent>
		<numScan>17</numScan>
		<numExp>0</numExp>
	</minAdcModulation>
	<adcOverflow>no</adcOverflow>
</TRX>
