# Supplementary material for: Friedel–Crafts Addition of 3‑Alkylated Indoles to Aldehydes: 2‑Hydroxyalkylation Promoted by Trimethylsilyl Trifluoromethanesulfonate
Source: J Org Chem. 2026 Apr 29;91(18):6255–67. doi: 10.1021/acs.joc.5c03195 (PMC13162324; doi:10.1021/acs.joc.5c03195)
Supplement: Supplementary file 2 [file jo5c03195_si_002.zip › FID for publication1/1p/13C EZ-1-65-CNMR-REAL/topshimreport]

New TopShim run:

version = topshim 2.2.0
date = 2024-06-12
time = 09:13:43.983
command = topshim 

FINE SHIMMING

Parameters:

probe = Z169712_0016
solvent = CDCl3
shim nucleus = 2H
nucleus optimised for = 13C
o1p (from lock) = 7.24 ppm

Results:


1D Shimming:
Iteration 1: FWHM Before= 0.7 Hz, Target= 0.4 Hz, After= 0.4 Hz
Iteration 2: FWHM Before= 0.4 Hz, Target= 0.3 Hz, After= 1.0 Hz
Iteration 3: FWHM Before= 1.0 Hz, Target= 0.3 Hz, After= 0.7 Hz
Iteration 4: FWHM Before= 0.7 Hz, Target= 0.3 Hz, After= 0.4 Hz
Iteration 5: FWHM Before= 0.4 Hz, Target= 0.3 Hz, After= 0.4 Hz
Iteration 6: FWHM Before= 0.4 Hz, Target= 0.3 Hz, After= 0.6 Hz
Iteration 7: FWHM Before= 0.6 Hz, Target= 0.3 Hz, After= 0.4 Hz
Slow convergence detected. Shimming was aborted.
Using the best result as the final shim state.

Lineshape quality factor (1D shimming, non-spinning) = 0.472

shim changes: 
Z	+305
Z2	-180
Z3	+129
Z4	-529
Z5	+366
Z6	+833
Z7	+454
Z8	-8667

duration = 1 min 30 sec
completed successfully
finished Wed Jun 12 09:15:12 2024


========================================================================
