# Supplementary material for: Friedel–Crafts Addition of 3‑Alkylated Indoles to Aldehydes: 2‑Hydroxyalkylation Promoted by Trimethylsilyl Trifluoromethanesulfonate
Source: J Org Chem. 2026 Apr 29;91(18):6255–67. doi: 10.1021/acs.joc.5c03195 (PMC13162324; doi:10.1021/acs.joc.5c03195)
Supplement: Supplementary file 2 [file jo5c03195_si_002.zip › FID for publication1/1o/1H EZ-2-163c-HNMR/10/shimvalues]

# Thu Mar  6 23:35:28 2025
#$$PROBEIDENTIFIER=Z169712_0016
#$$PROBENAME=PI HR-BBO500S1-BBF/H/D-5.0-Z SP FB
#$$SHIMID=292722
#
# Active Shim Gradients
#
Z           		-1529           
Z2          		1470            
Z3          		593             
Z4          		-5076           
Z5          		-531            
Z6          		2107            
Z7          		4920            
Z8          		2280            
X           		895             
XZ          		1306            
XZ2         		-8076           
XZ3         		1622            
XZ4         		498             
XZ5         		4575            
Y           		-1838           
YZ          		-108            
YZ2         		8754            
YZ3         		-1621           
YZ4         		1261            
YZ5         		-1131           
XY          		253             
XYZ         		-2037           
XYZ2        		-2909           
XYZ3        		1723            
XYZ4        		8976            
XYZ5        		-3252           
(X2-Y2)     		-13400          
(X2-Y2)Z    		-816            
(X2-Y2)Z2   		-2              
(X2-Y2)Z3   		-3538           
(X2-Y2)Z4   		2779            
(X2-Y2)Z5   		3067            
X3          		3787            
X3Z         		1140            
Y3          		-1370           
Y3Z         		1442            
#
# Lock Parameter
#
FIELD		4380.229
LOCKPHASE		  44.558
LOCKPOWER		 -27.000
LOCKGAIN		 130.520
LOCKDC		 -75.000
LOCKSHIFT		   7.240
LOOPGAIN		 -12.000
LOOPTIME		   0.400
LOOPFILTER		 100.000
#
IEEE64_VERSION_CODE 1
#
# Shim currents 
#
SHIM_SETTING [ 1]       -4.75873320
SHIM_SETTING [ 2]     -800.97687559
SHIM_SETTING [ 3]    -2828.63271954
SHIM_SETTING [ 4]     3879.28720183
SHIM_SETTING [ 5]    -3441.42236492
SHIM_SETTING [ 6]     -838.29876315
SHIM_SETTING [ 7]     4642.33302158
SHIM_SETTING [ 8]    -5058.73754478
SHIM_SETTING [ 9]      526.93141176
SHIM_SETTING [10]    -1858.44609918
SHIM_SETTING [11]        0.00000000
SHIM_SETTING [12]    -2812.00000000
SHIM_SETTING [13]       72.00000000
SHIM_SETTING [14]     1283.79500006
SHIM_SETTING [15]    -2604.37899916
SHIM_SETTING [16]   -11325.23000157
SHIM_SETTING [17]     5637.43399991
SHIM_SETTING [18]     5586.58500050
SHIM_SETTING [19]     9213.91100014
SHIM_SETTING [20]    -2690.63400003
SHIM_SETTING [21]    -9906.60100266
SHIM_SETTING [22]    -4855.81900190
SHIM_SETTING [23]   -13488.58999945
SHIM_SETTING [24]   -18866.04199983
SHIM_SETTING [25]    -3893.57900210
SHIM_SETTING [26]    -2587.73100181
SHIM_SETTING [27]     2389.59500011
SHIM_SETTING [28]     5894.44199991
SHIM_SETTING [29]     5333.55999944
SHIM_SETTING [30]     9302.95799851
SHIM_SETTING [31]    -7434.99299985
SHIM_SETTING [32]     9827.07700134
SHIM_SETTING [33]     -301.76600012
SHIM_SETTING [34]     3143.88599952
SHIM_SETTING [35]   -10206.92899954
SHIM_SETTING [36]    -2978.57899981
SHIM_SETTING [37]     -264.23900003
SHIM_SETTING [38]    -4855.87900041
SHIM_SETTING [39]   -10068.33100029
SHIM_SETTING [40]        0.00000000
