# Supplementary material for: Friedel–Crafts Addition of 3‑Alkylated Indoles to Aldehydes: 2‑Hydroxyalkylation Promoted by Trimethylsilyl Trifluoromethanesulfonate
Source: J Org Chem. 2026 Apr 29;91(18):6255–67. doi: 10.1021/acs.joc.5c03195 (PMC13162324; doi:10.1021/acs.joc.5c03195)
Supplement: Supplementary file 2 [file jo5c03195_si_002.zip › FID for publication1/1o/1H EZ-2-163c-HNMR/10/topshimreport]

New TopShim run:

version = topshim 2.2.0
date = 2025-03-06
time = 18:33:26.803
command = topshim 

FINE SHIMMING

Parameters:

probe = Z169712_0016
solvent = CDCl3
shim nucleus = 2H
nucleus optimised for = 1H
o1p (from lock) = 7.24 ppm

Results:


1D Shimming:
Iteration 1: FWHM Before= 3.1 Hz, Target= 0.6 Hz, After= 0.5 Hz
Shim succeeded

Lineshape quality factor (1D shimming, non-spinning) = 0.683

shim changes: 
Z	+6
Z2	-33
Z3	+44
Z4	+72
Z5	-448
Z6	-293
Z7	+2438
Z8	+818

duration = 29 sec
completed successfully
finished Thu Mar  6 18:33:54 2025


========================================================================
