# Supplementary material for: Friedel–Crafts Addition of 3‑Alkylated Indoles to Aldehydes: 2‑Hydroxyalkylation Promoted by Trimethylsilyl Trifluoromethanesulfonate
Source: J Org Chem. 2026 Apr 29;91(18):6255–67. doi: 10.1021/acs.joc.5c03195 (PMC13162324; doi:10.1021/acs.joc.5c03195)
Supplement: Supplementary file 2 [file jo5c03195_si_002.zip › FID for publication1/1f/1H EZ-2-74c-HNMR/32/shimvalues]

# Wed Jul 17 19:35:01 2024
#$$PROBEIDENTIFIER=Z169712_0016
#$$PROBENAME=PI HR-BBO500S1-BBF/H/D-5.0-Z SP FB
#$$SHIMID=292722
#
# Active Shim Gradients
#
Z           		-1818           
Z2          		1524            
Z3          		510             
Z4          		-5123           
Z5          		-318            
Z6          		2565            
Z7          		1936            
Z8          		1734            
X           		895             
XZ          		1306            
XZ2         		-8076           
XZ3         		1622            
XZ4         		498             
XZ5         		4575            
Y           		-1838           
YZ          		-108            
YZ2         		8754            
YZ3         		-1621           
YZ4         		1261            
YZ5         		-1131           
XY          		253             
XYZ         		-2037           
XYZ2        		-2909           
XYZ3        		1723            
XYZ4        		8976            
XYZ5        		-3252           
(X2-Y2)     		-13400          
(X2-Y2)Z    		-816            
(X2-Y2)Z2   		-2              
(X2-Y2)Z3   		-3538           
(X2-Y2)Z4   		2779            
(X2-Y2)Z5   		3067            
X3          		3787            
X3Z         		1140            
Y3          		-1370           
Y3Z         		1442            
#
# Lock Parameter
#
FIELD		4426.741
LOCKPHASE		  45.977
LOCKPOWER		 -27.000
LOCKGAIN		 134.385
LOCKDC		 -75.000
LOCKSHIFT		   7.240
LOOPGAIN		 -12.000
LOOPTIME		   0.400
LOOPFILTER		 100.000
#
IEEE64_VERSION_CODE 1
#
# Shim currents 
#
SHIM_SETTING [ 1]     -566.41986811
SHIM_SETTING [ 2]     -590.36507149
SHIM_SETTING [ 3]    -1000.95907730
SHIM_SETTING [ 4]     2917.98727162
SHIM_SETTING [ 5]    -2481.04470042
SHIM_SETTING [ 6]    -1131.98712042
SHIM_SETTING [ 7]     1707.05406222
SHIM_SETTING [ 8]    -2271.54288500
SHIM_SETTING [ 9]       -1.68115819
SHIM_SETTING [10]    -1107.13900425
SHIM_SETTING [11]        0.00000000
SHIM_SETTING [12]    -2812.00000000
SHIM_SETTING [13]       72.00000000
SHIM_SETTING [14]     1283.79500024
SHIM_SETTING [15]    -2604.37899664
SHIM_SETTING [16]   -11325.23000629
SHIM_SETTING [17]     5637.43399964
SHIM_SETTING [18]     5586.58500199
SHIM_SETTING [19]     9213.91100058
SHIM_SETTING [20]    -2690.63400010
SHIM_SETTING [21]    -9906.60101065
SHIM_SETTING [22]    -4855.81900760
SHIM_SETTING [23]   -13488.58999781
SHIM_SETTING [24]   -18866.04199930
SHIM_SETTING [25]    -3893.57900840
SHIM_SETTING [26]    -2587.73100724
SHIM_SETTING [27]     2389.59500045
SHIM_SETTING [28]     5894.44199963
SHIM_SETTING [29]     5333.55999774
SHIM_SETTING [30]     9302.95799403
SHIM_SETTING [31]    -7434.99299939
SHIM_SETTING [32]     9827.07700534
SHIM_SETTING [33]     -301.76600048
SHIM_SETTING [34]     3143.88599808
SHIM_SETTING [35]   -10206.92899816
SHIM_SETTING [36]    -2978.57899923
SHIM_SETTING [37]     -264.23900013
SHIM_SETTING [38]    -4855.87900163
SHIM_SETTING [39]   -10068.33100115
SHIM_SETTING [40]        0.00000000
