# Supplementary material for: Friedel–Crafts Addition of 3‑Alkylated Indoles to Aldehydes: 2‑Hydroxyalkylation Promoted by Trimethylsilyl Trifluoromethanesulfonate
Source: J Org Chem. 2026 Apr 29;91(18):6255–67. doi: 10.1021/acs.joc.5c03195 (PMC13162324; doi:10.1021/acs.joc.5c03195)
Supplement: Supplementary file 2 [file jo5c03195_si_002.zip › FID for publication1/1f/1H EZ-2-74c-HNMR/32/topshimreport]

New TopShim run:

version = topshim 2.2.0
date = 2024-07-17
time = 15:32:04.192
command = topshim 

FINE SHIMMING

Parameters:

probe = Z169712_0016
solvent = CDCl3
shim nucleus = 2H
nucleus optimised for = 1H
o1p (from lock) = 7.24 ppm

Results:


1D Shimming:
Iteration 1: FWHM Before= 9.2 Hz, Target= 0.4 Hz, After= 0.4 Hz
Iteration 2: FWHM Before= 0.4 Hz, Target= 0.3 Hz, After= 0.5 Hz
Iteration 3: FWHM Before= 0.5 Hz, Target= 0.3 Hz, After= 0.5 Hz
Iteration 4: FWHM Before= 0.5 Hz, Target= 0.3 Hz, After= 0.4 Hz
Iteration 5: FWHM Before= 0.4 Hz, Target= 0.4 Hz
Shim succeeded

Lineshape quality factor (1D shimming, non-spinning) = 0.488

shim changes: 
Z	-162
Z2	-11
Z3	-48
Z4	-28
Z5	-132
Z6	+136
Z7	-39
Z8	+1306

duration = 1 min 0 sec
completed successfully
finished Wed Jul 17 15:33:02 2024


========================================================================
