# Supplementary material for: Friedel–Crafts Addition of 3‑Alkylated Indoles to Aldehydes: 2‑Hydroxyalkylation Promoted by Trimethylsilyl Trifluoromethanesulfonate
Source: J Org Chem. 2026 Apr 29;91(18):6255–67. doi: 10.1021/acs.joc.5c03195 (PMC13162324; doi:10.1021/acs.joc.5c03195)
Supplement: Supplementary file 2 [file jo5c03195_si_002.zip › FID for publication1/1a/1H EZ-1-21-H/12/topshimreport]

New TopShim run:

version = topshim 2.2.0
date = 2024-01-31
time = 10:06:03.190
command = topshim 

FINE SHIMMING

Parameters:

probe = Z169712_0016
solvent = CDCl3
shim nucleus = 2H
nucleus optimised for = 1H
o1p (from lock) = 7.24 ppm

Results:


1D Shimming:
Iteration 1: FWHM Before= 2.3 Hz, Target= 0.4 Hz, After= 0.4 Hz
Iteration 2: FWHM Before= 0.4 Hz, Target= 0.3 Hz, After= 0.7 Hz
Iteration 3: FWHM Before= 0.7 Hz, Target= 0.4 Hz, After= 0.6 Hz
Iteration 4: FWHM Before= 0.6 Hz, Target= 0.4 Hz, After= 0.5 Hz
Iteration 5: FWHM Before= 0.5 Hz, Target= 0.4 Hz, After= 0.8 Hz
Iteration 6: FWHM Before= 0.8 Hz, Target= 0.4 Hz, After= 0.5 Hz
Iteration 7: FWHM Before= 0.5 Hz, Target= 0.3 Hz, After= 0.4 Hz
Iteration 8: FWHM Before= 0.4 Hz, Target= 0.4 Hz, After= 0.7 Hz
Iteration 9: FWHM Before= 0.7 Hz, Target= 0.4 Hz, After= 0.4 Hz
Iteration 10: FWHM Before= 0.4 Hz, Target= 0.3 Hz, After= 0.3 Hz
Slow convergence detected. Shimming was aborted.
Using the best result as the final shim state.

Lineshape quality factor (1D shimming, non-spinning) = 0.53

shim changes: 
Z	+257
Z2	-158
Z3	+101
Z4	-663
Z5	+524
Z6	+1112
Z7	-470
Z8	-9405

duration = 1 min 56 sec
completed successfully
finished Wed Jan 31 10:07:57 2024


========================================================================
