# Supplementary material for: Friedel–Crafts Addition of 3‑Alkylated Indoles to Aldehydes: 2‑Hydroxyalkylation Promoted by Trimethylsilyl Trifluoromethanesulfonate
Source: J Org Chem. 2026 Apr 29;91(18):6255–67. doi: 10.1021/acs.joc.5c03195 (PMC13162324; doi:10.1021/acs.joc.5c03195)
Supplement: Supplementary file 2 [file jo5c03195_si_002.zip › FID for publication1/1a/13C EZ-1-21-C/13/shimvalues]

# Wed Jan 31 15:24:43 2024
#$$PROBEIDENTIFIER=Z169712_0016
#$$PROBENAME=PI HR-BBO500S1-BBF/H/D-5.0-Z SP FB
#$$SHIMID=292722
#
# Active Shim Gradients
#
Z           		-1831           
Z2          		1575            
Z3          		483             
Z4          		-5429           
Z5          		27              
Z6          		3256            
Z7          		290             
Z8          		473             
X           		805             
XZ          		1306            
XZ2         		-8076           
XZ3         		1622            
XZ4         		498             
XZ5         		4575            
Y           		-1803           
YZ          		-68             
YZ2         		8754            
YZ3         		-1621           
YZ4         		1261            
YZ5         		-1131           
XY          		233             
XYZ         		-2037           
XYZ2        		-2909           
XYZ3        		1723            
XYZ4        		8976            
XYZ5        		-3252           
(X2-Y2)     		-13400          
(X2-Y2)Z    		-816            
(X2-Y2)Z2   		-2              
(X2-Y2)Z3   		-3538           
(X2-Y2)Z4   		2779            
(X2-Y2)Z5   		3067            
X3          		3787            
X3Z         		1140            
Y3          		-1370           
Y3Z         		1442            
#
# Lock Parameter
#
FIELD		4451.655
LOCKPHASE		  56.276
LOCKPOWER		 -27.000
LOCKGAIN		 130.788
LOCKDC		 -75.000
LOCKSHIFT		   7.240
LOOPGAIN		 -12.000
LOOPTIME		   0.400
LOOPFILTER		 100.000
#
IEEE64_VERSION_CODE 1
#
# Shim currents 
#
SHIM_SETTING [ 1]     -790.87378059
SHIM_SETTING [ 2]     -130.68203114
SHIM_SETTING [ 3]      231.25719706
SHIM_SETTING [ 4]     1202.65382850
SHIM_SETTING [ 5]    -1262.91514446
SHIM_SETTING [ 6]    -1084.42747250
SHIM_SETTING [ 7]     -470.36382843
SHIM_SETTING [ 8]    -1633.42275347
SHIM_SETTING [ 9]     -232.12446171
SHIM_SETTING [10]     -782.07216029
SHIM_SETTING [11]        0.00000000
SHIM_SETTING [12]    -2812.00000000
SHIM_SETTING [13]       72.00000000
SHIM_SETTING [14]     1283.79500054
SHIM_SETTING [15]    -2685.65599245
SHIM_SETTING [16]   -11406.50701415
SHIM_SETTING [17]     5547.43399907
SHIM_SETTING [18]     5496.58500437
SHIM_SETTING [19]     9171.31600129
SHIM_SETTING [20]    -2733.22900024
SHIM_SETTING [21]    -9906.60102397
SHIM_SETTING [22]    -4855.81901709
SHIM_SETTING [23]   -13488.58999506
SHIM_SETTING [24]   -18866.04199843
SHIM_SETTING [25]    -3893.57901891
SHIM_SETTING [26]    -2587.73101630
SHIM_SETTING [27]     2389.59500101
SHIM_SETTING [28]     5966.04999920
SHIM_SETTING [29]     5325.73699490
SHIM_SETTING [30]     9295.13498654
SHIM_SETTING [31]    -7380.83299858
SHIM_SETTING [32]     9818.68501200
SHIM_SETTING [33]     -314.70500111
SHIM_SETTING [34]     3130.94699565
SHIM_SETTING [35]   -10226.92899585
SHIM_SETTING [36]    -2998.57899825
SHIM_SETTING [37]     -254.76000025
SHIM_SETTING [38]    -4832.22900370
SHIM_SETTING [39]   -10052.49000255
SHIM_SETTING [40]        0.00000000
