# Supplementary material for: Friedel–Crafts Addition of 3‑Alkylated Indoles to Aldehydes: 2‑Hydroxyalkylation Promoted by Trimethylsilyl Trifluoromethanesulfonate
Source: J Org Chem. 2026 Apr 29;91(18):6255–67. doi: 10.1021/acs.joc.5c03195 (PMC13162324; doi:10.1021/acs.joc.5c03195)
Supplement: Supplementary file 2 [file jo5c03195_si_002.zip › FID for publication1/1g/13C EZ-2-85c-CNMR/16/audita.txt]

##TITLE= Audit trail, TopSpin 4.1.4
##JCAMPDX= 5.01
##ORIGIN= Bruker BioSpin GmbH
##OWNER= root
$$ /root/.topspin-BladeEpu/local_acqu/EZ-2-85c-CNMR/16/audita.txt
##AUDIT TRAIL=  $$ (NUMBER, WHEN, WHO, WHERE, PROCESS, VERSION, WHAT)
(   1,<2024-07-25 16:47:57.217 +0000>,<S2-CHE-CHARLIE\nmrsu>,<S2-CHE-CHARLIE>,<go4>,<TopSpin 4.1.4>,
      <acquisition in progress>)
$$ D:/nmrdata/data/wdowney/nmr/EZ-2-85c-CNMR/16/audita.txt
(   2,<2024-07-25 17:01:29.185 +0000>,<S2-CHE-CHARLIE\nmrsu>,<S2-CHE-CHARLIE>,<go4>,<TopSpin 4.1.4>,
      <created by zg on 'Avance' (S2-CHE-CHARLIE) by user 'S2-CHE-CHARLIE\nmrsu'
       on data set with UUID 'a50aab3c-4aa5-11ef-80c5-0030d62ad7b7'
       started at 2024-07-25 16:47:57.235 +0000, POWCHK enabled, PULCHK disabled,
       completed at 2024-07-25 17:01:29.181 +0000
       configuration hash MD5:
       01 2D 04 16 86 63 0F AE 5F AE 23 E6 E3 29 03 8A
       double data hash MD5: 64K
       83 CE 34 B6 FD FE 53 1A 8D 14 9A 79 C8 43 F4 AD>)
(   3,<2024-07-25 13:01:24.312 -0400>,<nmrsu>,<S2-CHE-CHARLIE>,<xwish3>,<TopSpin 4.1.4>,
      <ICON-NMR User ID: wdowney
       double data hash MD5: 64K
       83 CE 34 B6 FD FE 53 1A 8D 14 9A 79 C8 43 F4 AD>)
##END=

$$ hash MD5
$$ D9 F4 B3 CF 3D 38 E9 38 D4 FD E6 E2 74 4C 48 72
