# Supplementary material for: Friedel–Crafts Addition of 3‑Alkylated Indoles to Aldehydes: 2‑Hydroxyalkylation Promoted by Trimethylsilyl Trifluoromethanesulfonate
Source: J Org Chem. 2026 Apr 29;91(18):6255–67. doi: 10.1021/acs.joc.5c03195 (PMC13162324; doi:10.1021/acs.joc.5c03195)
Supplement: Supplementary file 2 [file jo5c03195_si_002.zip › FID for publication1/1g/1H EZ-2-85c-HNMR/14/topshimreport]

New TopShim run:

version = topshim 2.2.0
date = 2024-07-25
time = 12:43:44.637
command = topshim 

FINE SHIMMING

Parameters:

probe = Z169712_0016
solvent = CDCl3
shim nucleus = 2H
nucleus optimised for = 1H
o1p (from lock) = 7.24 ppm

Results:


1D Shimming:
Iteration 1: FWHM Before= 4.8 Hz, Target= 0.5 Hz, After= 0.6 Hz
Iteration 2: FWHM Before= 0.6 Hz, Target= 0.5 Hz, After= 0.5 Hz
Iteration 3: FWHM Before= 0.5 Hz, Target= 0.4 Hz, After= 0.4 Hz
Shim succeeded

Lineshape quality factor (1D shimming, non-spinning) = 0.537

shim changes: 
Z	-192
Z2	-36
Z3	-101
Z4	-8
Z5	+73
Z6	-220
Z7	-961
Z8	+1201

duration = 49 sec
completed successfully
finished Thu Jul 25 12:44:31 2024


========================================================================

New TopShim run:

version = topshim 2.2.0
date = 2024-08-14
time = 09:23:23.386
command = topshim 

FINE SHIMMING

Parameters:

probe = Z169712_0016
solvent = a-lock
shim nucleus = 2H
nucleus optimised for = 1H
o1p (from lock) = 7.24 ppm
selective excitation width = 1.0 ppm

Results:


1D Shimming:
Iteration 1: FWHM Before= 4.4 Hz, Target= 0.4 Hz, After= 0.6 Hz
Iteration 2: FWHM Before= 0.6 Hz, Target= 0.3 Hz, After= 0.7 Hz
Iteration 3: FWHM Before= 0.7 Hz, Target= 0.5 Hz, After= 0.4 Hz
Shim succeeded

Lineshape quality factor (1D shimming, non-spinning) = 0.523

shim changes: 
Z	-318
Z2	+184
Z3	-148
Z4	+66
Z5	-327
Z6	+851
Z7	-876
Z8	+5009

duration = 51 sec
completed successfully
finished Wed Aug 14 09:24:12 2024


========================================================================
