# Supplementary material for: Friedel–Crafts Addition of 3‑Alkylated Indoles to Aldehydes: 2‑Hydroxyalkylation Promoted by Trimethylsilyl Trifluoromethanesulfonate
Source: J Org Chem. 2026 Apr 29;91(18):6255–67. doi: 10.1021/acs.joc.5c03195 (PMC13162324; doi:10.1021/acs.joc.5c03195)
Supplement: Supplementary file 2 [file jo5c03195_si_002.zip › FID for publication1/1n/13C EZ-2-133d-cNMR-2ND/12/audita.txt]

##TITLE= Audit trail, TopSpin 4.1.4
##JCAMPDX= 5.01
##ORIGIN= Bruker BioSpin GmbH
##OWNER= root
$$ /root/.topspin-BladeEpu/local_acqu/EZ-2-133d-cNMR-2ND/12/audita.txt
##AUDIT TRAIL=  $$ (NUMBER, WHEN, WHO, WHERE, PROCESS, VERSION, WHAT)
(   1,<2025-02-07 00:09:08.072 +0000>,<S2-CHE-CHARLIE\nmrsu>,<S2-CHE-CHARLIE>,<go4>,<TopSpin 4.1.4>,
      <acquisition in progress>)
$$ D:/nmrdata/data/wdowney/nmr/EZ-2-133d-cNMR-2ND/12/audita.txt
(   2,<2025-02-07 00:22:39.787 +0000>,<S2-CHE-CHARLIE\nmrsu>,<S2-CHE-CHARLIE>,<go4>,<TopSpin 4.1.4>,
      <created by zg on 'Avance' (S2-CHE-CHARLIE) by user 'S2-CHE-CHARLIE\nmrsu'
       on data set with UUID 'bfdfde46-e4e7-11ef-a804-0030d62ad7b7'
       started at 2025-02-07 00:09:08.089 +0000, POWCHK enabled, PULCHK disabled,
       completed at 2025-02-07 00:22:39.786 +0000
       configuration hash MD5:
       01 2D 04 16 86 63 0F AE 5F AE 23 E6 E3 29 03 8A
       double data hash MD5: 64K
       48 51 3E 30 4C 23 B2 9C A3 BA F4 BC 9F D7 84 15>)
(   3,<2025-02-06 19:22:27.198 -0500>,<nmrsu>,<S2-CHE-CHARLIE>,<xwish3>,<TopSpin 4.1.4>,
      <ICON-NMR User ID: wdowney
       double data hash MD5: 64K
       48 51 3E 30 4C 23 B2 9C A3 BA F4 BC 9F D7 84 15>)
##END=

$$ hash MD5
$$ E0 F7 C5 43 91 77 9A 01 03 3F D6 BF A1 F9 32 B8
