# Supplementary material for: Friedel–Crafts Addition of 3‑Alkylated Indoles to Aldehydes: 2‑Hydroxyalkylation Promoted by Trimethylsilyl Trifluoromethanesulfonate
Source: J Org Chem. 2026 Apr 29;91(18):6255–67. doi: 10.1021/acs.joc.5c03195 (PMC13162324; doi:10.1021/acs.joc.5c03195)
Supplement: Supplementary file 2 [file jo5c03195_si_002.zip › FID for publication1/1n/13C EZ-2-133d-cNMR-2ND/12/shimvalues]

# Fri Feb  7 00:22:39 2025
#$$PROBEIDENTIFIER=Z169712_0016
#$$PROBENAME=PI HR-BBO500S1-BBF/H/D-5.0-Z SP FB
#$$SHIMID=292722
#
# Active Shim Gradients
#
Z           		-1528           
Z2          		1510            
Z3          		555             
Z4          		-5025           
Z5          		-156            
Z6          		2212            
Z7          		2396            
Z8          		2486            
X           		895             
XZ          		1306            
XZ2         		-8076           
XZ3         		1622            
XZ4         		498             
XZ5         		4575            
Y           		-1838           
YZ          		-108            
YZ2         		8754            
YZ3         		-1621           
YZ4         		1261            
YZ5         		-1131           
XY          		253             
XYZ         		-2037           
XYZ2        		-2909           
XYZ3        		1723            
XYZ4        		8976            
XYZ5        		-3252           
(X2-Y2)     		-13400          
(X2-Y2)Z    		-816            
(X2-Y2)Z2   		-2              
(X2-Y2)Z3   		-3538           
(X2-Y2)Z4   		2779            
(X2-Y2)Z5   		3067            
X3          		3787            
X3Z         		1140            
Y3          		-1370           
Y3Z         		1442            
#
# Lock Parameter
#
FIELD		4387.817
LOCKPHASE		  43.071
LOCKPOWER		 -27.000
LOCKGAIN		 124.477
LOCKDC		 -75.000
LOCKSHIFT		   7.240
LOOPGAIN		 -12.000
LOOPTIME		   0.400
LOOPFILTER		 100.000
#
IEEE64_VERSION_CODE 1
#
# Shim currents 
#
SHIM_SETTING [ 1]     -346.09451422
SHIM_SETTING [ 2]     -872.19793957
SHIM_SETTING [ 3]    -1067.51706229
SHIM_SETTING [ 4]     3945.23686534
SHIM_SETTING [ 5]    -2753.93666827
SHIM_SETTING [ 6]    -1640.63580715
SHIM_SETTING [ 7]     2738.03720115
SHIM_SETTING [ 8]    -2425.45564387
SHIM_SETTING [ 9]      125.04483770
SHIM_SETTING [10]    -1306.37041312
SHIM_SETTING [11]        0.00000000
SHIM_SETTING [12]    -2812.00000000
SHIM_SETTING [13]       72.00000000
SHIM_SETTING [14]     1283.79500006
SHIM_SETTING [15]    -2604.37899916
SHIM_SETTING [16]   -11325.23000157
SHIM_SETTING [17]     5637.43399991
SHIM_SETTING [18]     5586.58500050
SHIM_SETTING [19]     9213.91100014
SHIM_SETTING [20]    -2690.63400003
SHIM_SETTING [21]    -9906.60100266
SHIM_SETTING [22]    -4855.81900190
SHIM_SETTING [23]   -13488.58999945
SHIM_SETTING [24]   -18866.04199983
SHIM_SETTING [25]    -3893.57900210
SHIM_SETTING [26]    -2587.73100181
SHIM_SETTING [27]     2389.59500011
SHIM_SETTING [28]     5894.44199991
SHIM_SETTING [29]     5333.55999944
SHIM_SETTING [30]     9302.95799851
SHIM_SETTING [31]    -7434.99299985
SHIM_SETTING [32]     9827.07700134
SHIM_SETTING [33]     -301.76600012
SHIM_SETTING [34]     3143.88599952
SHIM_SETTING [35]   -10206.92899954
SHIM_SETTING [36]    -2978.57899981
SHIM_SETTING [37]     -264.23900003
SHIM_SETTING [38]    -4855.87900041
SHIM_SETTING [39]   -10068.33100029
SHIM_SETTING [40]        0.00000000
