# Supplementary material for: Friedel–Crafts Addition of 3‑Alkylated Indoles to Aldehydes: 2‑Hydroxyalkylation Promoted by Trimethylsilyl Trifluoromethanesulfonate
Source: J Org Chem. 2026 Apr 29;91(18):6255–67. doi: 10.1021/acs.joc.5c03195 (PMC13162324; doi:10.1021/acs.joc.5c03195)
Supplement: Supplementary file 2 [file jo5c03195_si_002.zip › FID for publication1/1n/1H EZ-2-133d-HNMR-2ND/10/topshimreport]

New TopShim run:

version = topshim 2.2.0
date = 2025-02-06
time = 19:05:26.420
command = topshim 

FINE SHIMMING

Parameters:

probe = Z169712_0016
solvent = CDCl3
shim nucleus = 2H
nucleus optimised for = 1H
o1p (from lock) = 7.24 ppm

Results:


1D Shimming:
Iteration 1: FWHM Before= 0.7 Hz, Target= 0.4 Hz, After= 0.3 Hz
Shim succeeded

Lineshape quality factor (1D shimming, non-spinning) = 0.475

shim changes: 
Z	+7
Z2	+7
Z3	+6
Z4	+123
Z5	-73
Z6	-188
Z7	-86
Z8	+1024

duration = 29 sec
completed successfully
finished Thu Feb  6 19:05:54 2025


========================================================================
