# Supplementary material for: Friedel–Crafts Addition of 3‑Alkylated Indoles to Aldehydes: 2‑Hydroxyalkylation Promoted by Trimethylsilyl Trifluoromethanesulfonate
Source: J Org Chem. 2026 Apr 29;91(18):6255–67. doi: 10.1021/acs.joc.5c03195 (PMC13162324; doi:10.1021/acs.joc.5c03195)
Supplement: Supplementary file 2 [file jo5c03195_si_002.zip › FID for publication1/1i/1H EZ-1-37-HNMR/10/audita.txt]

##TITLE= Audit trail, TopSpin 3.6.5
##JCAMPDX= 5.01
##ORIGIN= Bruker BioSpin GmbH
##OWNER= nmrsu
$$ D:/data/wdowney/EZ-1-37-HNMR/10/audita.txt
##AUDIT TRAIL=  $$ (NUMBER, WHEN, WHO, WHERE, PROCESS, VERSION, WHAT)
(   1,<2024-04-26 12:43:20.880 -0400>,<nmrsu>,<S2-CHE-MAGNETON>,<go4>,<TopSpin 3.6.5>,
      <created by zg on data set with UUID 'df0cb04c-03eb-11ef-bf18-a08cfdd895d3'
       started at 2024-04-26 12:41:46.742 -0400,
       POWCHK disabled, PULCHK disabled,
       completed at 2024-04-26 12:43:20.864 -0400

       configuration hash MD5:
       43 FE 84 A4 9A 34 32 36 30 52 FF 4C 27 3B 6A D2
       data hash MD5: 64K
       4B 22 C3 C3 03 8C 9C 2B 7D 30 18 AA D0 98 C0 CC>)
(   2,<2024-04-26 12:43:21.263 -0400>,<nmrsu>,<S2-CHE-MAGNETON>,<audit>,<TopSpin 3.6.5>,
      <user comment:
       ICON-NMR User ID: wdowney
       data hash MD5: 64K
       4B 22 C3 C3 03 8C 9C 2B 7D 30 18 AA D0 98 C0 CC>)
##END=

$$ hash MD5
$$ AE 66 78 75 34 AC 41 8A A7 6A 40 15 03 12 D9 7C
