# Supplementary material for: Friedel–Crafts Addition of 3‑Alkylated Indoles to Aldehydes: 2‑Hydroxyalkylation Promoted by Trimethylsilyl Trifluoromethanesulfonate
Source: J Org Chem. 2026 Apr 29;91(18):6255–67. doi: 10.1021/acs.joc.5c03195 (PMC13162324; doi:10.1021/acs.joc.5c03195)
Supplement: Supplementary file 2 [file jo5c03195_si_002.zip › FID for publication1/1i/1H EZ-1-37-HNMR/10/shimvalues]

# Fri Apr 26 12:43:20 2024
#$$PROBEIDENTIFIER=Z104450_0284
#$$PROBENAME=PA BBO 400S1 BBF-H-D-05 Z
#$$SHIMID=313232
#
# Active Shim Gradients
#
Z           		4702            
Z2          		1342            
Z3          		-2158           
Z4          		-15535          
Z5          		-2622           
Z6          		35710           
X           		-2380           
XZ          		8871            
XZ2         		-1893           
XZ3         		-663            
Y           		5431            
YZ          		-726            
YZ2         		6628            
YZ3         		3437            
XY          		-13158          
XYZ         		774             
(X2-Y2)     		-19701          
(X2-Y2)Z    		3179            
X3          		5631            
Y3          		1930            
#
# Lock Parameter
#
FIELD		5836.667
LOCKPHASE		247.000 
LOCKPOWER		-30.000 
LOCKGAIN		133.671 
LOCKDC		-75.000 
LOCKSHIFT		7.240   
LOOPGAIN		-12.000 
LOOPTIME		0.400   
LOOPFILTER		100.000 
#
IEEE64_VERSION_CODE 1
#
# Shim currents 
#
SHIM_SETTING [1 ]  2280.48704870   
SHIM_SETTING [2 ]  664.06347888    
SHIM_SETTING [3 ]  -1135.06977388  
SHIM_SETTING [4 ]  -8171.37674005  
SHIM_SETTING [5 ]  -1379.15195627  
SHIM_SETTING [6 ]  -1251.87999998  
SHIM_SETTING [7 ]  4666.14599992   
SHIM_SETTING [8 ]  -995.71799998   
SHIM_SETTING [9 ]  -10362.72599983 
SHIM_SETTING [10]  -6921.10799988  
SHIM_SETTING [11]  2856.70599995   
SHIM_SETTING [12]  -381.87599999   
SHIM_SETTING [13]  3486.32799994   
SHIM_SETTING [14]  1807.86199997   
SHIM_SETTING [15]  18783.58199968  
SHIM_SETTING [16]  1672.15399997   
SHIM_SETTING [17]  -348.73799999   
SHIM_SETTING [18]  407.12399999    
SHIM_SETTING [19]  2961.90599995   
SHIM_SETTING [20]  1015.17999998   
