# Supplementary material for: Friedel–Crafts Addition of 3‑Alkylated Indoles to Aldehydes: 2‑Hydroxyalkylation Promoted by Trimethylsilyl Trifluoromethanesulfonate
Source: J Org Chem. 2026 Apr 29;91(18):6255–67. doi: 10.1021/acs.joc.5c03195 (PMC13162324; doi:10.1021/acs.joc.5c03195)
Supplement: Supplementary file 2 [file jo5c03195_si_002.zip › FID for publication1/1i/1H EZ-1-37-HNMR/10/topshimreport]

New TopShim run:

version = topshim 2.0.0
date = 2024-04-26
time = 12:39:23.085
command = topshim  z6off

FINE SHIMMING

Parameters:

probe = Z104450_0284
solvent = CDCl3
shim nucleus = 2H
nucleus optimised for = 1H
o1p (from lock) = 7.24 ppm

Results:


1D Shimming:
Iteration  1: FWHM Before=11.5 Hz, Target= 0.5 Hz, After= 3.1 Hz
Iteration  2: FWHM Before= 3.1 Hz, Target= 0.3 Hz, After= 0.4 Hz
Iteration  3: FWHM Before= 0.4 Hz, Target= 0.5 Hz, After= 0.5 Hz
Shim succeeded

Lineshape quality factor (1D spectrum, spinning) = 0.873

shim changes: 
Z	-285
Z2	-185
Z3	-124
Z4	-1096
Z5	-2138

duration = 1 min 55 sec
completed successfully
finished Fri Apr 26 12:41:16 2024


========================================================================
