# Supplementary material for: Friedel–Crafts Addition of 3‑Alkylated Indoles to Aldehydes: 2‑Hydroxyalkylation Promoted by Trimethylsilyl Trifluoromethanesulfonate
Source: J Org Chem. 2026 Apr 29;91(18):6255–67. doi: 10.1021/acs.joc.5c03195 (PMC13162324; doi:10.1021/acs.joc.5c03195)
Supplement: Supplementary file 2 [file jo5c03195_si_002.zip › FID for publication1/1i/13C EZ-1-37-CNMR/12/audita.txt]

##TITLE= Audit trail, TopSpin 3.6.5
##JCAMPDX= 5.01
##ORIGIN= Bruker BioSpin GmbH
##OWNER= nmrsu
$$ D:/data/wdowney/EZ-1-37-CNMR/12/audita.txt
##AUDIT TRAIL=  $$ (NUMBER, WHEN, WHO, WHERE, PROCESS, VERSION, WHAT)
(   1,<2024-04-26 12:59:54.694 -0400>,<nmrsu>,<S2-CHE-MAGNETON>,<go4>,<TopSpin 3.6.5>,
      <created by zg on data set with UUID '5320ab5a-03ec-11ef-8998-a08cfdd895d3'
       started at 2024-04-26 12:45:01.504 -0400,
       POWCHK disabled, PULCHK disabled,
       completed at 2024-04-26 12:59:54.694 -0400

       configuration hash MD5:
       43 FE 84 A4 9A 34 32 36 30 52 FF 4C 27 3B 6A D2
       data hash MD5: 64K
       FC FD A2 8D 9F E4 12 FB 88 38 D1 0B 62 64 CB 05>)
(   2,<2024-04-26 12:59:54.860 -0400>,<nmrsu>,<S2-CHE-MAGNETON>,<audit>,<TopSpin 3.6.5>,
      <user comment:
       ICON-NMR User ID: wdowney
       data hash MD5: 64K
       FC FD A2 8D 9F E4 12 FB 88 38 D1 0B 62 64 CB 05>)
##END=

$$ hash MD5
$$ 72 F6 CC 29 E7 D6 D2 DC 38 B3 56 D7 79 78 24 B1
