# Supplementary material for: Friedel–Crafts Addition of 3‑Alkylated Indoles to Aldehydes: 2‑Hydroxyalkylation Promoted by Trimethylsilyl Trifluoromethanesulfonate
Source: J Org Chem. 2026 Apr 29;91(18):6255–67. doi: 10.1021/acs.joc.5c03195 (PMC13162324; doi:10.1021/acs.joc.5c03195)
Supplement: Supplementary file 3 [file jo5c03195_si_003.zip]

Archive with 2,818 entries (2,501 files):
- FID for publication3-5/
- FID for publication3-5/3e/
- FID for publication3-5/3b/
- FID for publication3-5/3d/
- FID for publication3-5/5a/
- FID for publication3-5/.DS_Store
- __MACOSX/FID for publication3-5/._.DS_Store
- FID for publication3-5/4e/
- FID for publication3-5/4b/
- FID for publication3-5/NMR info.docx
- __MACOSX/FID for publication3-5/._NMR info.docx
- FID for publication3-5/4c/
- FID for publication3-5/4d/
- FID for publication3-5/5c/
- FID for publication3-5/5d/
- FID for publication3-5/3a/
- FID for publication3-5/3f/
- FID for publication3-5/5b/
- FID for publication3-5/molfilesNMR.mol
- __MACOSX/FID for publication3-5/._molfilesNMR.mol
- FID for publication3-5/4a/
- FID for publication3-5/4f/
- FID for publication3-5/4h/
- FID for publication3-5/4i/
- FID for publication3-5/4g/
- FID for publication3-5/3e/13C EZ-2-94-CNMR/
- FID for publication3-5/3e/1H EZ-2-94-HNMR/
- FID for publication3-5/3b/01EZ-3-50b-HNMR-2nd/
- FID for publication3-5/3b/02EZ-3-50b-CNMR/
- FID for publication3-5/3d/1H EZ-2-126b-HNMR/
- FID for publication3-5/3d/13C EZ-2-126b-CNMR/
- FID for publication3-5/5a/13C EZ-3-164/
- FID for publication3-5/5a/1H EZ-3-164/
- FID for publication3-5/4e/400 EZ-3-58c-FRAC_7-10/
- FID for publication3-5/4e/1H EZ-3-58c-HNMR-2ND/
- FID for publication3-5/4e/13C EZ-3-58c-CNMR-2ND/
- FID for publication3-5/4b/13C hx_04_82_c13again/
- FID for publication3-5/4b/1H hx_04_82_h1again/
- FID for publication3-5/4b/1H 400 EZ-3-HX-4-82/
- FID for publication3-5/4c/1H 400 EZ-3-104c/
- FID for publication3-5/4c/13C EZ-3-104c-CNMR-2ND/
- FID for publication3-5/4c/1H EZ-3-104c-HNMR-2ND/
- FID for publication3-5/4d/13C EZ-3-78c-CNMR/
- FID for publication3-5/4d/1H EZ-3-78c-HNMR/
- FID for publication3-5/4d/1H 400 EZ-3-78c/
- FID for publication3-5/5c/1H EZ-3-165c-HNMR/
- FID for publication3-5/5c/13C EZ-3-165c-CNMR/
- FID for publication3-5/5d/1H EZ-4-33c-HNMR-3rd/
- FID for publication3-5/5d/13C EZ-4-33c-cNMR-3rd/
- FID for publication3-5/3a/13C EZ-2-97b-CNMR/
- FID for publication3-5/3a/1H EZ-2-97b-HNMR/
- FID for publication3-5/3f/13C EZ-2-132b-CNMR/
- FID for publication3-5/3f/1H EZ-2-132b-HNMR/
- FID for publication3-5/5b/13C EZ-3-149c-CNMR/
- FID for publication3-5/5b/1H EZ-3-149c-HNMR/
- FID for publication3-5/4a/13C EZ-3-153c-CNMR/
- FID for publication3-5/4a/1H EZ-3-153c-HNMR/
- FID for publication3-5/4f/1H EZ-3-54c-HNMR-2ND/
- FID for publication3-5/4f/1H 400 EZ-3-54c/
- FID for publication3-5/4f/13C EZ-3-54c-CNMR-2ND/
- FID for publication3-5/4h/1H EZ-3-84c-HNMR-2ND/
- FID for publication3-5/4h/13C EZ-3-84c-CNMR-2ND/
- FID for publication3-5/4h/1H 400 EZ-3-84/
- FID for publication3-5/4i/1H EZ-4-34c-HNMR/
- FID for publication3-5/4i/13C EZ-4-34c-CNMR/
- FID for publication3-5/4g/13C EZ-3-37c-CNMR-3rd/
- FID for publication3-5/4g/1H EZ-3-37c-HNMR-3rd/
- FID for publication3-5/4g/1H 400 EZ-3-37/
- FID for publication3-5/3e/13C EZ-2-94-CNMR/15/
- FID for publication3-5/3e/1H EZ-2-94-HNMR/12/
- FID for publication3-5/3b/01EZ-3-50b-HNMR-2nd/12/
- FID for publication3-5/3b/02EZ-3-50b-CNMR/12/
- FID for publication3-5/3d/1H EZ-2-126b-HNMR/10/
- FID for publication3-5/3d/13C EZ-2-126b-CNMR/12/
- FID for publication3-5/5a/13C EZ-3-164/12/
- FID for publication3-5/5a/1H EZ-3-164/10/
- FID for publication3-5/4e/400 EZ-3-58c-FRAC_7-10/10/
- FID for publication3-5/4e/1H EZ-3-58c-HNMR-2ND/13/
- FID for publication3-5/4e/13C EZ-3-58c-CNMR-2ND/15/
- FID for publication3-5/4b/13C hx_04_82_c13again/10/
- FID for publication3-5/4b/1H hx_04_82_h1again/10/
- FID for publication3-5/4b/1H 400 EZ-3-HX-4-82/10/
- FID for publication3-5/4c/1H 400 EZ-3-104c/10/
- FID for publication3-5/4c/13C EZ-3-104c-CNMR-2ND/12/
- FID for publication3-5/4c/1H EZ-3-104c-HNMR-2ND/10/
- FID for publication3-5/4d/13C EZ-3-78c-CNMR/22/
- FID for publication3-5/4d/1H EZ-3-78c-HNMR/20/
- FID for publication3-5/4d/1H 400 EZ-3-78c/12/
- FID for publication3-5/5c/1H EZ-3-165c-HNMR/14/
- FID for publication3-5/5c/13C EZ-3-165c-CNMR/16/
- FID for publication3-5/5d/1H EZ-4-33c-HNMR-3rd/18/
- FID for publication3-5/5d/13C EZ-4-33c-cNMR-3rd/20/
- FID for publication3-5/3a/13C EZ-2-97b-CNMR/13/
- FID for publication3-5/3a/1H EZ-2-97b-HNMR/10/
- FID for publication3-5/3f/13C EZ-2-132b-CNMR/14/
- FID for publication3-5/3f/1H EZ-2-132b-HNMR/12/
- FID for publication3-5/5b/13C EZ-3-149c-CNMR/18/
- FID for publication3-5/5b/1H EZ-3-149c-HNMR/16/
- FID for publication3-5/4a/13C EZ-3-153c-CNMR/25/
- FID for publication3-5/4a/1H EZ-3-153c-HNMR/22/
- FID for publication3-5/4f/1H EZ-3-54c-HNMR-2ND/10/
- FID for publication3-5/4f/1H 400 EZ-3-54c/14/
- FID for publication3-5/4f/13C EZ-3-54c-CNMR-2ND/12/
- FID for publication3-5/4h/1H EZ-3-84c-HNMR-2ND/10/
- FID for publication3-5/4h/13C EZ-3-84c-CNMR-2ND/12/
- FID for publication3-5/4h/1H 400 EZ-3-84/10/
- FID for publication3-5/4i/1H EZ-4-34c-HNMR/16/
- FID for publication3-5/4i/13C EZ-4-34c-CNMR/18/
- FID for publication3-5/4g/13C EZ-3-37c-CNMR-3rd/12/
- FID for publication3-5/4g/1H EZ-3-37c-HNMR-3rd/10/
- FID for publication3-5/4g/1H 400 EZ-3-37/10/
- FID for publication3-5/3e/13C EZ-2-94-CNMR/15/uxnmr.par
- __MACOSX/FID for publication3-5/3e/13C EZ-2-94-CNMR/15/._uxnmr.par
- FID for publication3-5/3e/13C EZ-2-94-CNMR/15/prosol_History
- __MACOSX/FID for publication3-5/3e/13C EZ-2-94-CNMR/15/._prosol_History
- FID for publication3-5/3e/13C EZ-2-94-CNMR/15/lists/
- FID for publication3-5/3e/13C EZ-2-94-CNMR/15/format.temp
- __MACOSX/FID for publication3-5/3e/13C EZ-2-94-CNMR/15/._format.temp
- FID for publication3-5/3e/13C EZ-2-94-CNMR/15/audita.txt
- __MACOSX/FID for publication3-5/3e/13C EZ-2-94-CNMR/15/._audita.txt
- FID for publication3-5/3e/13C EZ-2-94-CNMR/15/pdata/
- FID for publication3-5/3e/13C EZ-2-94-CNMR/15/fid
- __MACOSX/FID for publication3-5/3e/13C EZ-2-94-CNMR/15/._fid
- FID for publication3-5/3e/13C EZ-2-94-CNMR/15/shimvalues
- __MACOSX/FID for publication3-5/3e/13C EZ-2-94-CNMR/15/._shimvalues
- FID for publication3-5/3e/13C EZ-2-94-CNMR/15/adcInfo_TRX2.xml
- __MACOSX/FID for publication3-5/3e/13C EZ-2-94-CNMR/15/._adcInfo_TRX2.xml
- FID for publication3-5/3e/13C EZ-2-94-CNMR/15/uxnmr.info
- __MACOSX/FID for publication3-5/3e/13C EZ-2-94-CNMR/15/._uxnmr.info
- FID for publication3-5/3e/13C EZ-2-94-CNMR/15/scon2
- __MACOSX/FID for publication3-5/3e/13C EZ-2-94-CNMR/15/._scon2
- FID for publication3-5/3e/13C EZ-2-94-CNMR/15/pulseprogram.precomp
- __MACOSX/FID for publication3-5/3e/13C EZ-2-94-CNMR/15/._pulseprogram.precomp
- FID for publication3-5/3e/13C EZ-2-94-CNMR/15/vtc_pid_settings
- __MACOSX/FID for publication3-5/3e/13C EZ-2-94-CNMR/15/._vtc_pid_settings
- FID for publication3-5/3e/13C EZ-2-94-CNMR/15/acqu
- __MACOSX/FID for publication3-5/3e/13C EZ-2-94-CNMR/15/._acqu
- FID for publication3-5/3e/13C EZ-2-94-CNMR/15/acqus
- __MACOSX/FID for publication3-5/3e/13C EZ-2-94-CNMR/15/._acqus
- FID for publication3-5/3e/13C EZ-2-94-CNMR/15/specpar
- __MACOSX/FID for publication3-5/3e/13C EZ-2-94-CNMR/15/._specpar
- FID for publication3-5/3e/1H EZ-2-94-HNMR/12/uxnmr.par
- __MACOSX/FID for publication3-5/3e/1H EZ-2-94-HNMR/12/._uxnmr.par
- FID for publication3-5/3e/1H EZ-2-94-HNMR/12/prosol_History
- __MACOSX/FID for publication3-5/3e/1H EZ-2-94-HNMR/12/._prosol_History
- FID for publication3-5/3e/1H EZ-2-94-HNMR/12/lists/
- FID for publication3-5/3e/1H EZ-2-94-HNMR/12/format.temp
- __MACOSX/FID for publication3-5/3e/1H EZ-2-94-HNMR/12/._format.temp
- FID for publication3-5/3e/1H EZ-2-94-HNMR/12/audita.txt
- __MACOSX/FID for publication3-5/3e/1H EZ-2-94-HNMR/12/._audita.txt
- FID for publication3-5/3e/1H EZ-2-94-HNMR/12/pdata/
- FID for publication3-5/3e/1H EZ-2-94-HNMR/12/fid
- __MACOSX/FID for publication3-5/3e/1H EZ-2-94-HNMR/12/._fid
- FID for publication3-5/3e/1H EZ-2-94-HNMR/12/adcInfo_TRX1.xml
- __MACOSX/FID for publication3-5/3e/1H EZ-2-94-HNMR/12/._adcInfo_TRX1.xml
- FID for publication3-5/3e/1H EZ-2-94-HNMR/12/shimvalues
- __MACOSX/FID for publication3-5/3e/1H EZ-2-94-HNMR/12/._shimvalues
- FID for publication3-5/3e/1H EZ-2-94-HNMR/12/uxnmr.info
- __MACOSX/FID for publication3-5/3e/1H EZ-2-94-HNMR/12/._uxnmr.info
- FID for publication3-5/3e/1H EZ-2-94-HNMR/12/scon2
- __MACOSX/FID for publication3-5/3e/1H EZ-2-94-HNMR/12/._scon2
- FID for publication3-5/3e/1H EZ-2-94-HNMR/12/pulseprogram.precomp
- __MACOSX/FID for publication3-5/3e/1H EZ-2-94-HNMR/12/._pulseprogram.precomp
- FID for publication3-5/3e/1H EZ-2-94-HNMR/12/vtc_pid_settings
- __MACOSX/FID for publication3-5/3e/1H EZ-2-94-HNMR/12/._vtc_pid_settings
- FID for publication3-5/3e/1H EZ-2-94-HNMR/12/acqu
- __MACOSX/FID for publication3-5/3e/1H EZ-2-94-HNMR/12/._acqu
- FID for publication3-5/3e/1H EZ-2-94-HNMR/12/topshimreport
- __MACOSX/FID for publication3-5/3e/1H EZ-2-94-HNMR/12/._topshimreport
- FID for publication3-5/3e/1H EZ-2-94-HNMR/12/acqus
- __MACOSX/FID for publication3-5/3e/1H EZ-2-94-HNMR/12/._acqus
- FID for publication3-5/3e/1H EZ-2-94-HNMR/12/specpar
- __MACOSX/FID for publication3-5/3e/1H EZ-2-94-HNMR/12/._specpar
- FID for publication3-5/3b/01EZ-3-50b-HNMR-2nd/12/uxnmr.par
- FID for publication3-5/3b/01EZ-3-50b-HNMR-2nd/12/prosol_History
- FID for publication3-5/3b/01EZ-3-50b-HNMR-2nd/12/lists/
- FID for publication3-5/3b/01EZ-3-50b-HNMR-2nd/12/format.temp
- FID for publication3-5/3b/01EZ-3-50b-HNMR-2nd/12/audita.txt
- FID for publication3-5/3b/01EZ-3-50b-HNMR-2nd/12/pdata/
- FID for publication3-5/3b/01EZ-3-50b-HNMR-2nd/12/fid
- FID for publication3-5/3b/01EZ-3-50b-HNMR-2nd/12/adcInfo_TRX1.xml
- FID for publication3-5/3b/01EZ-3-50b-HNMR-2nd/12/shimvalues
- FID for publication3-5/3b/01EZ-3-50b-HNMR-2nd/12/uxnmr.info
- FID for publication3-5/3b/01EZ-3-50b-HNMR-2nd/12/scon2
- FID for publication3-5/3b/01EZ-3-50b-HNMR-2nd/12/pulseprogram.precomp
- FID for publication3-5/3b/01EZ-3-50b-HNMR-2nd/12/vtc_pid_settings
- FID for publication3-5/3b/01EZ-3-50b-HNMR-2nd/12/acqu
- FID for publication3-5/3b/01EZ-3-50b-HNMR-2nd/12/topshimreport
- FID for publication3-5/3b/01EZ-3-50b-HNMR-2nd/12/acqus
- FID for publication3-5/3b/01EZ-3-50b-HNMR-2nd/12/specpar
- FID for publication3-5/3b/02EZ-3-50b-CNMR/12/uxnmr.par
- FID for publication3-5/3b/02EZ-3-50b-CNMR/12/prosol_History
- FID for publication3-5/3b/02EZ-3-50b-CNMR/12/lists/
- FID for publication3-5/3b/02EZ-3-50b-CNMR/12/format.temp
- FID for publication3-5/3b/02EZ-3-50b-CNMR/12/audita.txt
- FID for publication3-5/3b/02EZ-3-50b-CNMR/12/pdata/
- FID for publication3-5/3b/02EZ-3-50b-CNMR/12/fid
- FID for publication3-5/3b/02EZ-3-50b-CNMR/12/shimvalues
- FID for publication3-5/3b/02EZ-3-50b-CNMR/12/adcInfo_TRX2.xml
- FID for publication3-5/3b/02EZ-3-50b-CNMR/12/uxnmr.info
- FID for publication3-5/3b/02EZ-3-50b-CNMR/12/scon2
- FID for publication3-5/3b/02EZ-3-50b-CNMR/12/pulseprogram.precomp
- FID for publication3-5/3b/02EZ-3-50b-CNMR/12/vtc_pid_settings
- FID for publication3-5/3b/02EZ-3-50b-CNMR/12/acqu
- FID for publication3-5/3b/02EZ-3-50b-CNMR/12/acqus
- FID for publication3-5/3b/02EZ-3-50b-CNMR/12/specpar
- FID for publication3-5/3d/1H EZ-2-126b-HNMR/10/uxnmr.par
- __MACOSX/FID for publication3-5/3d/1H EZ-2-126b-HNMR/10/._uxnmr.par
- FID for publication3-5/3d/1H EZ-2-126b-HNMR/10/prosol_History
- __MACOSX/FID for publication3-5/3d/1H EZ-2-126b-HNMR/10/._prosol_History
- FID for publication3-5/3d/1H EZ-2-126b-HNMR/10/lists/
- FID for publication3-5/3d/1H EZ-2-126b-HNMR/10/format.temp
- __MACOSX/FID for publication3-5/3d/1H EZ-2-126b-HNMR/10/._format.temp
- FID for publication3-5/3d/1H EZ-2-126b-HNMR/10/audita.txt
- __MACOSX/FID for publication3-5/3d/1H EZ-2-126b-HNMR/10/._audita.txt
- FID for publication3-5/3d/1H EZ-2-126b-HNMR/10/pdata/
- FID for publication3-5/3d/1H EZ-2-126b-HNMR/10/fid
- __MACOSX/FID for publication3-5/3d/1H EZ-2-126b-HNMR/10/._fid
- FID for publication3-5/3d/1H EZ-2-126b-HNMR/10/adcInfo_TRX1.xml
- __MACOSX/FID for publication3-5/3d/1H EZ-2-126b-HNMR/10/._adcInfo_TRX1.xml
- FID for publication3-5/3d/1H EZ-2-126b-HNMR/10/shimvalues
- __MACOSX/FID for publication3-5/3d/1H EZ-2-126b-HNMR/10/._shimvalues
- FID for publication3-5/3d/1H EZ-2-126b-HNMR/10/uxnmr.info
- __MACOSX/FID for publication3-5/3d/1H EZ-2-126b-HNMR/10/._uxnmr.info
- FID for publication3-5/3d/1H EZ-2-126b-HNMR/10/scon2
- __MACOSX/FID for publication3-5/3d/1H EZ-2-126b-HNMR/10/._scon2
- FID for publication3-5/3d/1H EZ-2-126b-HNMR/10/pulseprogram.precomp
- __MACOSX/FID for publication3-5/3d/1H EZ-2-126b-HNMR/10/._pulseprogram.precomp
- FID for publication3-5/3d/1H EZ-2-126b-HNMR/10/vtc_pid_settings
- __MACOSX/FID for publication3-5/3d/1H EZ-2-126b-HNMR/10/._vtc_pid_settings
- FID for publication3-5/3d/1H EZ-2-126b-HNMR/10/acqu
- __MACOSX/FID for publication3-5/3d/1H EZ-2-126b-HNMR/10/._acqu
- FID for publication3-5/3d/1H EZ-2-126b-HNMR/10/topshimreport
- __MACOSX/FID for publication3-5/3d/1H EZ-2-126b-HNMR/10/._topshimreport
- FID for publication3-5/3d/1H EZ-2-126b-HNMR/10/acqus
- __MACOSX/FID for publication3-5/3d/1H EZ-2-126b-HNMR/10/._acqus
- FID for publication3-5/3d/1H EZ-2-126b-HNMR/10/specpar
- __MACOSX/FID for publication3-5/3d/1H EZ-2-126b-HNMR/10/._specpar
- FID for publication3-5/3d/13C EZ-2-126b-CNMR/12/uxnmr.par
- __MACOSX/FID for publication3-5/3d/13C EZ-2-126b-CNMR/12/._uxnmr.par
- FID for publication3-5/3d/13C EZ-2-126b-CNMR/12/prosol_History
- __MACOSX/FID for publication3-5/3d/13C EZ-2-126b-CNMR/12/._prosol_History
- FID for publication3-5/3d/13C EZ-2-126b-CNMR/12/lists/
- FID for publication3-5/3d/13C EZ-2-126b-CNMR/12/format.temp
- __MACOSX/FID for publication3-5/3d/13C EZ-2-126b-CNMR/12/._format.temp
- FID for publication3-5/3d/13C EZ-2-126b-CNMR/12/audita.txt
- __MACOSX/FID for publication3-5/3d/13C EZ-2-126b-CNMR/12/._audita.txt
- FID for publication3-5/3d/13C EZ-2-126b-CNMR/12/pdata/
- FID for publication3-5/3d/13C EZ-2-126b-CNMR/12/fid
- __MACOSX/FID for publication3-5/3d/13C EZ-2-126b-CNMR/12/._fid
- FID for publication3-5/3d/13C EZ-2-126b-CNMR/12/shimvalues
- __MACOSX/FID for publication3-5/3d/13C EZ-2-126b-CNMR/12/._shimvalues
- FID for publication3-5/3d/13C EZ-2-126b-CNMR/12/adcInfo_TRX2.xml
- __MACOSX/FID for publication3-5/3d/13C EZ-2-126b-CNMR/12/._adcInfo_TRX2.xml
- FID for publication3-5/3d/13C EZ-2-126b-CNMR/12/uxnmr.info
- __MACOSX/FID for publication3-5/3d/13C EZ-2-126b-CNMR/12/._uxnmr.info
- FID for publication3-5/3d/13C EZ-2-126b-CNMR/12/scon2
- __MACOSX/FID for publication3-5/3d/13C EZ-2-126b-CNMR/12/._scon2
- FID for publication3-5/3d/13C EZ-2-126b-CNMR/12/pulseprogram.precomp
- __MACOSX/FID for publication3-5/3d/13C EZ-2-126b-CNMR/12/._pulseprogram.precomp
- FID for publication3-5/3d/13C EZ-2-126b-CNMR/12/vtc_pid_settings
- __MACOSX/FID for publication3-5/3d/13C EZ-2-126b-CNMR/12/._vtc_pid_settings
- FID for publication3-5/3d/13C EZ-2-126b-CNMR/12/acqu
- __MACOSX/FID for publication3-5/3d/13C EZ-2-126b-CNMR/12/._acqu
- FID for publication3-5/3d/13C EZ-2-126b-CNMR/12/acqus
- __MACOSX/FID for publication3-5/3d/13C EZ-2-126b-CNMR/12/._acqus
- FID for publication3-5/3d/13C EZ-2-126b-CNMR/12/specpar
- __MACOSX/FID for publication3-5/3d/13C EZ-2-126b-CNMR/12/._specpar
- FID for publication3-5/5a/13C EZ-3-164/12/uxnmr.par
- __MACOSX/FID for publication3-5/5a/13C EZ-3-164/12/._uxnmr.par
- FID for publication3-5/5a/13C EZ-3-164/12/prosol_History
- __MACOSX/FID for publication3-5/5a/13C EZ-3-164/12/._prosol_History
- FID for publication3-5/5a/13C EZ-3-164/12/lists/
- FID for publication3-5/5a/13C EZ-3-164/12/format.temp
- __MACOSX/FID for publication3-5/5a/13C EZ-3-164/12/._format.temp
- FID for publication3-5/5a/13C EZ-3-164/12/audita.txt
- __MACOSX/FID for publication3-5/5a/13C EZ-3-164/12/._audita.txt
- FID for publication3-5/5a/13C EZ-3-164/12/pdata/
- FID for publication3-5/5a/13C EZ-3-164/12/fid
- __MACOSX/FID for publication3-5/5a/13C EZ-3-164/12/._fid
- FID for publication3-5/5a/13C EZ-3-164/12/shimvalues
- __MACOSX/FID for publication3-5/5a/13C EZ-3-164/12/._shimvalues
- FID for publication3-5/5a/13C EZ-3-164/12/adcInfo_TRX2.xml
- __MACOSX/FID for publication3-5/5a/13C EZ-3-164/12/._adcInfo_TRX2.xml
- FID for publication3-5/5a/13C EZ-3-164/12/uxnmr.info
- __MACOSX/FID for publication3-5/5a/13C EZ-3-164/12/._uxnmr.info
- FID for publication3-5/5a/13C EZ-3-164/12/scon2
- __MACOSX/FID for publication3-5/5a/13C EZ-3-164/12/._scon2
- FID for publication3-5/5a/13C EZ-3-164/12/pulseprogram.precomp
- __MACOSX/FID for publication3-5/5a/13C EZ-3-164/12/._pulseprogram.precomp
- FID for publication3-5/5a/13C EZ-3-164/12/vtc_pid_settings
- __MACOSX/FID for publication3-5/5a/13C EZ-3-164/12/._vtc_pid_settings
- FID for publication3-5/5a/13C EZ-3-164/12/acqu
- __MACOSX/FID for publication3-5/5a/13C EZ-3-164/12/._acqu
- FID for publication3-5/5a/13C EZ-3-164/12/acqus
- __MACOSX/FID for publication3-5/5a/13C EZ-3-164/12/._acqus
- FID for publication3-5/5a/13C EZ-3-164/12/specpar
- __MACOSX/FID for publication3-5/5a/13C EZ-3-164/12/._specpar
- FID for publication3-5/5a/1H EZ-3-164/10/uxnmr.par
- __MACOSX/FID for publication3-5/5a/1H EZ-3-164/10/._uxnmr.par
[truncated: 2,518 more entries]
