# Supplementary material for: Friedel–Crafts Addition of 3‑Alkylated Indoles to Aldehydes: 2‑Hydroxyalkylation Promoted by Trimethylsilyl Trifluoromethanesulfonate
Source: J Org Chem. 2026 Apr 29;91(18):6255–67. doi: 10.1021/acs.joc.5c03195 (PMC13162324; doi:10.1021/acs.joc.5c03195)
Supplement: Supplementary file 3 [file jo5c03195_si_003.zip › FID for publication3-5/3e/13C EZ-2-94-CNMR/15/audita.txt]

##TITLE= Audit trail, TopSpin 4.1.4
##JCAMPDX= 5.01
##ORIGIN= Bruker BioSpin GmbH
##OWNER= root
$$ /root/.topspin-BladeEpu/local_acqu/EZ-2-94-CNMR/15/audita.txt
##AUDIT TRAIL=  $$ (NUMBER, WHEN, WHO, WHERE, PROCESS, VERSION, WHAT)
(   1,<2024-09-11 14:44:51.444 +0000>,<S2-CHE-CHARLIE\nmrsu>,<S2-CHE-CHARLIE>,<go4>,<TopSpin 4.1.4>,
      <acquisition in progress>)
$$ D:/nmrdata/data/wdowney/nmr/EZ-2-94-CNMR/15/audita.txt
(   2,<2024-09-11 14:58:23.966 +0000>,<S2-CHE-CHARLIE\nmrsu>,<S2-CHE-CHARLIE>,<go4>,<TopSpin 4.1.4>,
      <created by zg on 'Avance' (S2-CHE-CHARLIE) by user 'S2-CHE-CHARLIE\nmrsu'
       on data set with UUID '669e0dfe-704c-11ef-a45e-0030d62ad7b7'
       started at 2024-09-11 14:44:51.458 +0000, POWCHK enabled, PULCHK disabled,
       completed at 2024-09-11 14:58:23.961 +0000
       configuration hash MD5:
       01 2D 04 16 86 63 0F AE 5F AE 23 E6 E3 29 03 8A
       double data hash MD5: 64K
       FD 0F A0 C3 42 30 5F D0 D6 BA 6F 4C 66 ED FC A8>)
(   3,<2024-09-11 10:58:13.077 -0400>,<nmrsu>,<S2-CHE-CHARLIE>,<xwish3>,<TopSpin 4.1.4>,
      <ICON-NMR User ID: wdowney
       double data hash MD5: 64K
       FD 0F A0 C3 42 30 5F D0 D6 BA 6F 4C 66 ED FC A8>)
##END=

$$ hash MD5
$$ 38 B3 97 AF 6B A5 8E 91 B2 9F 7B 7D C6 DE 6C 9A
