# Supplementary material for: Friedel–Crafts Addition of 3‑Alkylated Indoles to Aldehydes: 2‑Hydroxyalkylation Promoted by Trimethylsilyl Trifluoromethanesulfonate
Source: J Org Chem. 2026 Apr 29;91(18):6255–67. doi: 10.1021/acs.joc.5c03195 (PMC13162324; doi:10.1021/acs.joc.5c03195)
Supplement: Supplementary file 3 [file jo5c03195_si_003.zip › FID for publication3-5/3e/1H EZ-2-94-HNMR/12/audita.txt]

##TITLE= Audit trail, TopSpin 4.1.4
##JCAMPDX= 5.01
##ORIGIN= Bruker BioSpin GmbH
##OWNER= root
$$ /root/.topspin-BladeEpu/local_acqu/EZ-2-94-HNMR/12/audita.txt
##AUDIT TRAIL=  $$ (NUMBER, WHEN, WHO, WHERE, PROCESS, VERSION, WHAT)
(   1,<2024-09-11 14:41:22.978 +0000>,<S2-CHE-CHARLIE\nmrsu>,<S2-CHE-CHARLIE>,<go4>,<TopSpin 4.1.4>,
      <acquisition in progress>)
$$ D:/nmrdata/data/wdowney/nmr/EZ-2-94-HNMR/12/audita.txt
(   2,<2024-09-11 14:42:43.835 +0000>,<S2-CHE-CHARLIE\nmrsu>,<S2-CHE-CHARLIE>,<go4>,<TopSpin 4.1.4>,
      <created by zg on 'Avance' (S2-CHE-CHARLIE) by user 'S2-CHE-CHARLIE\nmrsu'
       on data set with UUID 'ea628b70-704b-11ef-9e73-0030d62ad7b7'
       started at 2024-09-11 14:41:22.992 +0000, POWCHK enabled, PULCHK disabled,
       completed at 2024-09-11 14:42:43.834 +0000
       configuration hash MD5:
       01 2D 04 16 86 63 0F AE 5F AE 23 E6 E3 29 03 8A
       double data hash MD5: 64K
       D1 10 C3 C0 60 8D EA 87 26 DA D3 A6 C1 EF DC 7C>)
(   3,<2024-09-11 10:42:32.948 -0400>,<nmrsu>,<S2-CHE-CHARLIE>,<xwish3>,<TopSpin 4.1.4>,
      <ICON-NMR User ID: wdowney
       double data hash MD5: 64K
       D1 10 C3 C0 60 8D EA 87 26 DA D3 A6 C1 EF DC 7C>)
##END=

$$ hash MD5
$$ 0B 95 94 A7 28 ED 55 AE D1 F9 62 15 B5 49 7A E1
