# Supplementary material for: Friedel–Crafts Addition of 3‑Alkylated Indoles to Aldehydes: 2‑Hydroxyalkylation Promoted by Trimethylsilyl Trifluoromethanesulfonate
Source: J Org Chem. 2026 Apr 29;91(18):6255–67. doi: 10.1021/acs.joc.5c03195 (PMC13162324; doi:10.1021/acs.joc.5c03195)
Supplement: Supplementary file 3 [file jo5c03195_si_003.zip › FID for publication3-5/3e/1H EZ-2-94-HNMR/12/shimvalues]

# Wed Sep 11 14:42:43 2024
#$$PROBEIDENTIFIER=Z169712_0016
#$$PROBENAME=PI HR-BBO500S1-BBF/H/D-5.0-Z SP FB
#$$SHIMID=292722
#
# Active Shim Gradients
#
Z           		-1750           
Z2          		1586            
Z3          		460             
Z4          		-5309           
Z5          		-138            
Z6          		2583            
Z7          		1234            
Z8          		3743            
X           		895             
XZ          		1306            
XZ2         		-8076           
XZ3         		1622            
XZ4         		498             
XZ5         		4575            
Y           		-1838           
YZ          		-108            
YZ2         		8754            
YZ3         		-1621           
YZ4         		1261            
YZ5         		-1131           
XY          		253             
XYZ         		-2037           
XYZ2        		-2909           
XYZ3        		1723            
XYZ4        		8976            
XYZ5        		-3252           
(X2-Y2)     		-13400          
(X2-Y2)Z    		-816            
(X2-Y2)Z2   		-2              
(X2-Y2)Z3   		-3538           
(X2-Y2)Z4   		2779            
(X2-Y2)Z5   		3067            
X3          		3787            
X3Z         		1140            
Y3          		-1370           
Y3Z         		1442            
#
# Lock Parameter
#
FIELD		4393.080
LOCKPHASE		  54.826
LOCKPOWER		 -27.000
LOCKGAIN		 128.939
LOCKDC		 -75.000
LOCKSHIFT		   7.240
LOOPGAIN		 -12.000
LOOPTIME		   0.400
LOOPFILTER		 100.000
#
IEEE64_VERSION_CODE 1
#
# Shim currents 
#
SHIM_SETTING [ 1]     -629.14260256
SHIM_SETTING [ 2]    -1513.22458714
SHIM_SETTING [ 3]     -481.55491263
SHIM_SETTING [ 4]     5044.12566317
SHIM_SETTING [ 5]    -3176.64672994
SHIM_SETTING [ 6]    -2393.73675020
SHIM_SETTING [ 7]     2840.54474045
SHIM_SETTING [ 8]       54.95035996
SHIM_SETTING [ 9]      -42.87757206
SHIM_SETTING [10]     -907.22329751
SHIM_SETTING [11]        0.00000000
SHIM_SETTING [12]    -2812.00000000
SHIM_SETTING [13]       72.00000000
SHIM_SETTING [14]     1283.79500030
SHIM_SETTING [15]    -2604.37899581
SHIM_SETTING [16]   -11325.23000786
SHIM_SETTING [17]     5637.43399954
SHIM_SETTING [18]     5586.58500249
SHIM_SETTING [19]     9213.91100072
SHIM_SETTING [20]    -2690.63400013
SHIM_SETTING [21]    -9906.60101332
SHIM_SETTING [22]    -4855.81900950
SHIM_SETTING [23]   -13488.58999726
SHIM_SETTING [24]   -18866.04199913
SHIM_SETTING [25]    -3893.57901051
SHIM_SETTING [26]    -2587.73100905
SHIM_SETTING [27]     2389.59500056
SHIM_SETTING [28]     5894.44199954
SHIM_SETTING [29]     5333.55999718
SHIM_SETTING [30]     9302.95799254
SHIM_SETTING [31]    -7434.99299924
SHIM_SETTING [32]     9827.07700668
SHIM_SETTING [33]     -301.76600060
SHIM_SETTING [34]     3143.88599760
SHIM_SETTING [35]   -10206.92899770
SHIM_SETTING [36]    -2978.57899903
SHIM_SETTING [37]     -264.23900016
SHIM_SETTING [38]    -4855.87900204
SHIM_SETTING [39]   -10068.33100144
SHIM_SETTING [40]        0.00000000
