# Supplementary material for: Friedel–Crafts Addition of 3‑Alkylated Indoles to Aldehydes: 2‑Hydroxyalkylation Promoted by Trimethylsilyl Trifluoromethanesulfonate
Source: J Org Chem. 2026 Apr 29;91(18):6255–67. doi: 10.1021/acs.joc.5c03195 (PMC13162324; doi:10.1021/acs.joc.5c03195)
Supplement: Supplementary file 3 [file jo5c03195_si_003.zip › FID for publication3-5/3b/01EZ-3-50b-HNMR-2nd/12/audita.txt]

##TITLE= Audit trail, TopSpin 4.1.4
##JCAMPDX= 5.01
##ORIGIN= Bruker BioSpin GmbH
##OWNER= root
$$ /root/.topspin-BladeEpu/local_acqu/EZ-3-50b-HNMR-2nd/12/audita.txt
##AUDIT TRAIL=  $$ (NUMBER, WHEN, WHO, WHERE, PROCESS, VERSION, WHAT)
(   1,<2025-05-23 20:51:07.795 +0000>,<S2-CHE-CHARLIE\nmrsu>,<S2-CHE-CHARLIE>,<go4>,<TopSpin 4.1.4>,
      <acquisition in progress>)
$$ D:/nmrdata/data/wdowney/nmr/EZ-3-50b-HNMR-2nd/12/audita.txt
(   2,<2025-05-23 20:52:28.082 +0000>,<S2-CHE-CHARLIE\nmrsu>,<S2-CHE-CHARLIE>,<go4>,<TopSpin 4.1.4>,
      <created by zg on 'Avance' (S2-CHE-CHARLIE) by user 'S2-CHE-CHARLIE\nmrsu'
       on data set with UUID 'a678d6f0-3817-11f0-be1b-0030d62ad7b7'
       started at 2025-05-23 20:51:07.819 +0000, POWCHK enabled, PULCHK disabled,
       completed at 2025-05-23 20:52:28.081 +0000
       configuration hash MD5:
       E4 77 D2 59 68 2B 94 0D 7A 2D ED 1A 1B 5F A2 B1
       double data hash MD5: 64K
       43 77 D7 C7 2C A4 95 AA E9 A4 48 57 BA 17 D7 E5>)
(   3,<2025-05-23 16:52:28.897 -0400>,<nmrsu>,<S2-CHE-CHARLIE>,<xwish3>,<TopSpin 4.1.4>,
      <ICON-NMR User ID: wdowney
       double data hash MD5: 64K
       43 77 D7 C7 2C A4 95 AA E9 A4 48 57 BA 17 D7 E5>)
##END=

$$ hash MD5
$$ 26 2B 42 49 C2 F4 07 57 DF AC BA 33 3E 66 52 08
