# Supplementary material for: Friedel–Crafts Addition of 3‑Alkylated Indoles to Aldehydes: 2‑Hydroxyalkylation Promoted by Trimethylsilyl Trifluoromethanesulfonate
Source: J Org Chem. 2026 Apr 29;91(18):6255–67. doi: 10.1021/acs.joc.5c03195 (PMC13162324; doi:10.1021/acs.joc.5c03195)
Supplement: Supplementary file 3 [file jo5c03195_si_003.zip › FID for publication3-5/3b/01EZ-3-50b-HNMR-2nd/12/shimvalues]

# Fri May 23 20:52:27 2025
#$$PROBEIDENTIFIER=Z169712_0016
#$$PROBENAME=PI HR-BBO500S1-BBF/H/D-5.0-Z SP FB
#$$SHIMID=292722
#
# Active Shim Gradients
#
Z           		-1664           
Z2          		1586            
Z3          		527             
Z4          		-5169           
Z5          		-278            
Z6          		1929            
Z7          		2136            
Z8          		5673            
X           		886             
XZ          		1351            
XZ2         		-8116           
XZ3         		1597            
XZ4         		668             
XZ5         		4575            
Y           		-1818           
YZ          		-113            
YZ2         		8896            
YZ3         		-1701           
YZ4         		1261            
YZ5         		-1131           
XY          		313             
XYZ         		-2037           
XYZ2        		-2659           
XYZ3        		1323            
XYZ4        		8976            
XYZ5        		-4152           
(X2-Y2)     		-13370          
(X2-Y2)Z    		-956            
(X2-Y2)Z2   		148             
(X2-Y2)Z3   		-4038           
(X2-Y2)Z4   		3379            
(X2-Y2)Z5   		2767            
X3          		3787            
X3Z         		1140            
Y3          		-1130           
Y3Z         		1292            
#
# Lock Parameter
#
FIELD		4355.930
LOCKPHASE		  58.185
LOCKPOWER		 -27.000
LOCKGAIN		 127.082
LOCKDC		 -75.000
LOCKSHIFT		   7.240
LOOPGAIN		 -12.000
LOOPTIME		   0.400
LOOPFILTER		 100.000
#
IEEE64_VERSION_CODE 1
#
# Shim currents 
#
SHIM_SETTING [ 1]     -459.43158240
SHIM_SETTING [ 2]    -2271.41463054
SHIM_SETTING [ 3]    -1057.97430754
SHIM_SETTING [ 4]     7512.07648433
SHIM_SETTING [ 5]    -4421.19261122
SHIM_SETTING [ 6]    -3116.12823122
SHIM_SETTING [ 7]     4956.96373665
SHIM_SETTING [ 8]      511.22458603
SHIM_SETTING [ 9]       95.32542624
SHIM_SETTING [10]    -1127.91175830
SHIM_SETTING [11]        0.00000000
SHIM_SETTING [12]    -2422.00000000
SHIM_SETTING [13]      162.00000000
SHIM_SETTING [14]     1283.79500030
SHIM_SETTING [15]    -2526.70099574
SHIM_SETTING [16]   -11292.61100773
SHIM_SETTING [17]     5531.07399969
SHIM_SETTING [18]     5386.94300259
SHIM_SETTING [19]     9343.23500062
SHIM_SETTING [20]    -2542.69000016
SHIM_SETTING [21]   -10056.46701375
SHIM_SETTING [22]    -3809.92900934
SHIM_SETTING [23]   -14051.76999716
SHIM_SETTING [24]   -19662.98899917
SHIM_SETTING [25]    -4320.48701045
SHIM_SETTING [26]    -1351.19100969
SHIM_SETTING [27]     2389.59500056
SHIM_SETTING [28]     5977.43699944
SHIM_SETTING [29]     3992.43099788
SHIM_SETTING [30]    10560.89299197
SHIM_SETTING [31]    -7429.46999918
SHIM_SETTING [32]    10064.62300686
SHIM_SETTING [33]     -573.52400085
SHIM_SETTING [34]     3993.27599788
SHIM_SETTING [35]   -10378.21699783
SHIM_SETTING [36]    -3053.43799902
SHIM_SETTING [37]     -240.32200012
SHIM_SETTING [38]    -4946.65400209
SHIM_SETTING [39]   -10217.93700147
SHIM_SETTING [40]        0.00000000
