# Supplementary material for: Friedel–Crafts Addition of 3‑Alkylated Indoles to Aldehydes: 2‑Hydroxyalkylation Promoted by Trimethylsilyl Trifluoromethanesulfonate
Source: J Org Chem. 2026 Apr 29;91(18):6255–67. doi: 10.1021/acs.joc.5c03195 (PMC13162324; doi:10.1021/acs.joc.5c03195)
Supplement: Supplementary file 3 [file jo5c03195_si_003.zip › FID for publication3-5/3b/01EZ-3-50b-HNMR-2nd/12/vtc_pid_settings]

VTC_REG_PID_SET_CH1=\
<pid_settings type="probehead">
   <standard_pid proportional="2.259" integral="201.765" differential="33.627" />
   <temperature selftune="303.554" min="253.554" max="353.554" />
   <vta type="50" sensor="1" connected_sensors="1" />
   <gasflow selftune="400.000" min="350.000" max="450.000" />
   <pics checksum="" name=" PI HR-BBO500S1-BBF/H/D-5.0-Z SP FB" />
   <checksum value="F8F6710D" />
</pid_settings>
