# Supplementary material for: Friedel–Crafts Addition of 3‑Alkylated Indoles to Aldehydes: 2‑Hydroxyalkylation Promoted by Trimethylsilyl Trifluoromethanesulfonate
Source: J Org Chem. 2026 Apr 29;91(18):6255–67. doi: 10.1021/acs.joc.5c03195 (PMC13162324; doi:10.1021/acs.joc.5c03195)
Supplement: Supplementary file 3 [file jo5c03195_si_003.zip › FID for publication3-5/3b/01EZ-3-50b-HNMR-2nd/12/topshimreport]

New TopShim run:

version = topshim 2.2.0
date = 2025-05-23
time = 16:49:50.545
command = topshim 

FINE SHIMMING

Parameters:

probe = Z169712_0016
solvent = CDCl3
shim nucleus = 2H
nucleus optimised for = 1H
o1p (from lock) = 7.24 ppm

Results:


1D Shimming:
Iteration 1: FWHM Before= 0.6 Hz, Target= 0.4 Hz, After= 0.4 Hz
Iteration 2: FWHM Before= 0.4 Hz, Target= 0.3 Hz, After= 0.6 Hz
Iteration 3: FWHM Before= 0.6 Hz, Target= 0.4 Hz, After= 0.5 Hz
Iteration 4: FWHM Before= 0.5 Hz, Target= 0.4 Hz, After= 0.5 Hz
Iteration 5: FWHM Before= 0.5 Hz, Target= 0.4 Hz, After= 0.4 Hz
Shim succeeded

Lineshape quality factor (1D shimming, non-spinning) = 0.516

shim changes: 
Z	+260
Z2	-145
Z3	+158
Z4	-292
Z5	+118
Z6	-552
Z7	+1792
Z8	-3597

duration = 1 min 5 sec
completed successfully
finished Fri May 23 16:50:53 2025


========================================================================
