# Supplementary material for: Friedel–Crafts Addition of 3‑Alkylated Indoles to Aldehydes: 2‑Hydroxyalkylation Promoted by Trimethylsilyl Trifluoromethanesulfonate
Source: J Org Chem. 2026 Apr 29;91(18):6255–67. doi: 10.1021/acs.joc.5c03195 (PMC13162324; doi:10.1021/acs.joc.5c03195)
Supplement: Supplementary file 3 [file jo5c03195_si_003.zip › FID for publication3-5/3b/02EZ-3-50b-CNMR/12/shimvalues]

# Thu May 22 18:06:35 2025
#$$PROBEIDENTIFIER=Z169712_0016
#$$PROBENAME=PI HR-BBO500S1-BBF/H/D-5.0-Z SP FB
#$$SHIMID=292722
#
# Active Shim Gradients
#
Z           		-3123           
Z2          		933             
Z3          		-359            
Z4          		-7863           
Z5          		-1761           
Z6          		120             
Z7          		-11039          
Z8          		-17414          
X           		886             
XZ          		1351            
XZ2         		-8116           
XZ3         		1597            
XZ4         		668             
XZ5         		4575            
Y           		-1818           
YZ          		-113            
YZ2         		8896            
YZ3         		-1701           
YZ4         		1261            
YZ5         		-1131           
XY          		313             
XYZ         		-2037           
XYZ2        		-2659           
XYZ3        		1323            
XYZ4        		8976            
XYZ5        		-4152           
(X2-Y2)     		-13370          
(X2-Y2)Z    		-956            
(X2-Y2)Z2   		148             
(X2-Y2)Z3   		-4038           
(X2-Y2)Z4   		3379            
(X2-Y2)Z5   		2767            
X3          		3787            
X3Z         		1140            
Y3          		-1130           
Y3Z         		1292            
#
# Lock Parameter
#
FIELD		4352.088
LOCKPHASE		  68.977
LOCKPOWER		 -27.000
LOCKGAIN		 135.281
LOCKDC		 -75.000
LOCKSHIFT		   7.240
LOOPGAIN		 -12.000
LOOPTIME		   0.400
LOOPFILTER		 100.000
#
IEEE64_VERSION_CODE 1
#
# Shim currents 
#
SHIM_SETTING [ 1]    -3228.11704159
SHIM_SETTING [ 2]     8020.17507733
SHIM_SETTING [ 3]     4379.34106746
SHIM_SETTING [ 4]   -11845.49009719
SHIM_SETTING [ 5]     5308.25916547
SHIM_SETTING [ 6]     6056.89294055
SHIM_SETTING [ 7]   -35999.65891241
SHIM_SETTING [ 8]   -11154.41154780
SHIM_SETTING [ 9]    -6854.36525579
SHIM_SETTING [10]     -541.31306630
SHIM_SETTING [11]        0.00000000
SHIM_SETTING [12]    -2422.00000000
SHIM_SETTING [13]      162.00000000
SHIM_SETTING [14]     1283.79500024
SHIM_SETTING [15]    -2526.70099659
SHIM_SETTING [16]   -11292.61100619
SHIM_SETTING [17]     5531.07399975
SHIM_SETTING [18]     5386.94300207
SHIM_SETTING [19]     9343.23500049
SHIM_SETTING [20]    -2542.69000013
SHIM_SETTING [21]   -10056.46701100
SHIM_SETTING [22]    -3809.92900747
SHIM_SETTING [23]   -14051.76999773
SHIM_SETTING [24]   -19662.98899933
SHIM_SETTING [25]    -4320.48700836
SHIM_SETTING [26]    -1351.19100775
SHIM_SETTING [27]     2389.59500045
SHIM_SETTING [28]     5977.43699955
SHIM_SETTING [29]     3992.43099831
SHIM_SETTING [30]    10560.89299358
SHIM_SETTING [31]    -7429.46999934
SHIM_SETTING [32]    10064.62300548
SHIM_SETTING [33]     -573.52400068
SHIM_SETTING [34]     3993.27599830
SHIM_SETTING [35]   -10378.21699827
SHIM_SETTING [36]    -3053.43799922
SHIM_SETTING [37]     -240.32200010
SHIM_SETTING [38]    -4946.65400167
SHIM_SETTING [39]   -10217.93700117
SHIM_SETTING [40]        0.00000000
