# Supplementary material for: Friedel–Crafts Addition of 3‑Alkylated Indoles to Aldehydes: 2‑Hydroxyalkylation Promoted by Trimethylsilyl Trifluoromethanesulfonate
Source: J Org Chem. 2026 Apr 29;91(18):6255–67. doi: 10.1021/acs.joc.5c03195 (PMC13162324; doi:10.1021/acs.joc.5c03195)
Supplement: Supplementary file 3 [file jo5c03195_si_003.zip › FID for publication3-5/3d/1H EZ-2-126b-HNMR/10/shimvalues]

# Thu Jan 16 16:32:26 2025
#$$PROBEIDENTIFIER=Z169712_0016
#$$PROBENAME=PI HR-BBO500S1-BBF/H/D-5.0-Z SP FB
#$$SHIMID=292722
#
# Active Shim Gradients
#
Z           		-1602           
Z2          		1502            
Z3          		552             
Z4          		-4874           
Z5          		-366            
Z6          		2445            
Z7          		2463            
Z8          		1560            
X           		895             
XZ          		1306            
XZ2         		-8076           
XZ3         		1622            
XZ4         		498             
XZ5         		4575            
Y           		-1838           
YZ          		-108            
YZ2         		8754            
YZ3         		-1621           
YZ4         		1261            
YZ5         		-1131           
XY          		253             
XYZ         		-2037           
XYZ2        		-2909           
XYZ3        		1723            
XYZ4        		8976            
XYZ5        		-3252           
(X2-Y2)     		-13400          
(X2-Y2)Z    		-816            
(X2-Y2)Z2   		-2              
(X2-Y2)Z3   		-3538           
(X2-Y2)Z4   		2779            
(X2-Y2)Z5   		3067            
X3          		3787            
X3Z         		1140            
Y3          		-1370           
Y3Z         		1442            
#
# Lock Parameter
#
FIELD		4375.814
LOCKPHASE		  61.154
LOCKPOWER		 -27.000
LOCKGAIN		 129.086
LOCKDC		 -75.000
LOCKSHIFT		   7.240
LOOPGAIN		 -12.000
LOOPTIME		   0.400
LOOPFILTER		 100.000
#
IEEE64_VERSION_CODE 1
#
# Shim currents 
#
SHIM_SETTING [ 1]     -385.01477438
SHIM_SETTING [ 2]     -468.33657482
SHIM_SETTING [ 3]    -1297.07697401
SHIM_SETTING [ 4]     2682.89854161
SHIM_SETTING [ 5]    -2458.89480113
SHIM_SETTING [ 6]     -894.31982388
SHIM_SETTING [ 7]     2169.58060187
SHIM_SETTING [ 8]    -2822.13445159
SHIM_SETTING [ 9]      142.93235490
SHIM_SETTING [10]    -1183.21012378
SHIM_SETTING [11]        0.00000000
SHIM_SETTING [12]    -2812.00000000
SHIM_SETTING [13]       72.00000000
SHIM_SETTING [14]     1283.79500018
SHIM_SETTING [15]    -2604.37899748
SHIM_SETTING [16]   -11325.23000472
SHIM_SETTING [17]     5637.43399973
SHIM_SETTING [18]     5586.58500149
SHIM_SETTING [19]     9213.91100043
SHIM_SETTING [20]    -2690.63400008
SHIM_SETTING [21]    -9906.60100799
SHIM_SETTING [22]    -4855.81900570
SHIM_SETTING [23]   -13488.58999835
SHIM_SETTING [24]   -18866.04199948
SHIM_SETTING [25]    -3893.57900630
SHIM_SETTING [26]    -2587.73100543
SHIM_SETTING [27]     2389.59500034
SHIM_SETTING [28]     5894.44199973
SHIM_SETTING [29]     5333.55999831
SHIM_SETTING [30]     9302.95799552
SHIM_SETTING [31]    -7434.99299954
SHIM_SETTING [32]     9827.07700401
SHIM_SETTING [33]     -301.76600036
SHIM_SETTING [34]     3143.88599856
SHIM_SETTING [35]   -10206.92899862
SHIM_SETTING [36]    -2978.57899942
SHIM_SETTING [37]     -264.23900010
SHIM_SETTING [38]    -4855.87900122
SHIM_SETTING [39]   -10068.33100086
SHIM_SETTING [40]        0.00000000
