# Supplementary material for: Friedel–Crafts Addition of 3‑Alkylated Indoles to Aldehydes: 2‑Hydroxyalkylation Promoted by Trimethylsilyl Trifluoromethanesulfonate
Source: J Org Chem. 2026 Apr 29;91(18):6255–67. doi: 10.1021/acs.joc.5c03195 (PMC13162324; doi:10.1021/acs.joc.5c03195)
Supplement: Supplementary file 3 [file jo5c03195_si_003.zip › FID for publication3-5/3d/1H EZ-2-126b-HNMR/10/acqu]

##TITLE= Parameter file, TopSpin 4.1.4
##JCAMPDX= 5.0
##DATATYPE= Parameter Values
##NPOINTS= 9	$$ modification sequence number
##ORIGIN= Bruker BioSpin GmbH
##OWNER= nmrsu
$$ 2025-01-16 11:32:24.587 -0500  nmrsu@S2-CHE-CHARLIE
$$ D:/nmrdata/data/wdowney/nmr/EZ-2-126b-HNMR/10/acqu
$$ process C:\Bruker\TopSpin4.1.4\prog\mod\acqdataserver.exe
##$ACQT0= 0
##$AMP= (0..31)
100 100 100 100 100 100 100 100 100 100 100 100 100 100 100 100 100 100
100 100 100 100 100 100 100 100 100 100 100 100 100 100
##$AMPCOIL= (0..32)
0 0 0 0 0 0 0 0 0 0 0 0 0 0 0 0 0 0 0 0 0 0 0 0 0 0 0 0 0 0 0 0 0
##$AQSEQ= 0
##$AQ_mod= 3
##$AUNM= <au_zg>
##$AUTOPOS= <3 >
##$BF1= 500.13
##$BF2= 500.13
##$BF3= 500.13
##$BF4= 500.13
##$BF5= 500.13
##$BF6= 500.13
##$BF7= 500.13
##$BF8= 500.13
##$BWFAC= (0..63)
0 0 0 0 0 0 0 0 0 0 0 0 0 0 0 0 0 0 0 0 0 0 0 0 0 0 0 0 0 0 0 0 0 0 0 0
0 0 0 0 0 0 0 0 0 0 0 0 0 0 0 0 0 0 0 0 0 0 0 0 0 0 0 0
##$BYTORDA= 0
##$CHANFCU= (0..24)
0 1 0 0 0 0 0 0 0 0 0 0 0 0 0 0 0 0 0 0 0 0 0 0 0
##$CHANREC= (0..24)
0 1 0 0 0 0 0 0 0 0 0 0 0 0 0 0 0 0 0 0 0 0 0 0 0
##$CHEMSTR= <none>
##$CNST= (0..63)
1 1 1 1 1 1 1 1 1 1 1 1 1 1 1 1 1 1 1 1 1 1 1 1 1 1 1 1 1 1 1 1 1 1 1 1
1 1 1 1 1 1 1 1 1 1 1 1 1 1 1 1 1 1 1 1 1 1 1 1 1 1 1 1
##$CPDPRG= (0..8)
<> <> <> <> <> <> <> <> <>
##$D= (0..63)
0 1 0 0 0 0 0 0 0 0 0 0 0 0 0 0 0.0002 0 0 0 0 0 0 0 0 0 0 0 0 0 0 0 0
0 0 0 0 0 0 0 0 0 0 0 0 0 0 0 0 0 0 0 0 0 0 0 0 0 0 0 0 0 0 0
##$DATE= 0
##$DATE_START= 0
##$DE= 6.5
##$DECBNUC= <off>
##$DECIM= 2000
##$DECNUC= <off>
##$DECSTAT= 4
##$DIGMOD= 3
##$DIGTYP= 17
##$DR= 32
##$DS= 2
##$DSPFIRM= 4
##$DSPFVS= 0
##$DTYPA= 0
##$EXP= <Proton_UR>
##$ExpStatus= 0
##$FCUCHAN= (0..9)
0 1 0 0 0 0 0 0 0 0
##$FILCOR= 0
##$FL1= 0
##$FL2= 0
##$FL3= 0
##$FL4= 0
##$FN_INDIRECT= (0..7)
0 0 0 0 0 0 0 0
##$FOV= 0
##$FQ1LIST= <>
##$FQ2LIST= <>
##$FQ3LIST= <>
##$FQ4LIST= <>
##$FQ5LIST= <>
##$FQ6LIST= <>
##$FQ7LIST= <>
##$FQ8LIST= <>
##$FS= (0..7)
83 83 83 83 83 83 83 83
##$FTLPGN= 0
##$FW= 2.4e+08
##$FnILOOP= 0
##$FnMODE= 0
##$FnTYPE= 0
##$GPNAM= (0..31)
<> <> <> <> <> <> <> <> <> <> <> <> <> <> <> <> <> <> <> <> <> <> <> <>
<> <> <> <> <> <> <> <>
##$GPX= (0..31)
0 0 0 0 0 0 0 0 0 0 0 0 0 0 0 0 0 0 0 0 0 0 0 0 0 0 0 0 0 0 0 0
##$GPY= (0..31)
0 0 0 0 0 0 0 0 0 0 0 0 0 0 0 0 0 0 0 0 0 0 0 0 0 0 0 0 0 0 0 0
##$GPZ= (0..31)
0 0 0 0 0 0 0 0 0 0 0 0 0 0 0 0 0 0 0 0 0 0 0 0 0 0 0 0 0 0 0 0
##$GRPDLY= -1
##$HDDUTY= 20
##$HDRATE= 1
##$HGAIN= (0..3)
0 0 0 0
##$HL1= 90
##$HL2= 90
##$HL3= 90
##$HL4= 90
##$HOLDER= 3
##$HPMOD= (0..32)
0 0 0 0 0 0 0 0 0 0 0 0 0 0 0 0 0 0 0 0 0 0 0 0 0 0 0 0 0 0 0 0 0
##$HPPRGN= 0
##$IN= (0..63)
0 0 0 0 0 0 0 0 0 0 0 0 0 0 0 0 0 0 0 0 0 0 0 0 0 0 0 0 0 0 0 0 0 0 0 0
0 0 0 0 0 0 0 0 0 0 0 0 0 0 0 0 0 0 0 0 0 0 0 0 0 0 0 0
##$INF= (0..7)
0 0 0 0 0 0 0 0
##$INP= (0..63)
0 0 0 0 0 0 0 0 0 0 0 0 0 0 0 0 0 0 0 0 0 0 0 0 0 0 0 0 0 0 0 0 0 0 0 0
0 0 0 0 0 0 0 0 0 0 0 0 0 0 0 0 0 0 0 0 0 0 0 0 0 0 0 0
##$INSTRUM= <>
##$INTEGFAC= (0..63)
0 0 0 0 0 0 0 0 0 0 0 0 0 0 0 0 0 0 0 0 0 0 0 0 0 0 0 0 0 0 0 0 0 0 0 0
0 0 0 0 0 0 0 0 0 0 0 0 0 0 0 0 0 0 0 0 0 0 0 0 0 0 0 0
##$L= (0..31)
1 1 1 1 1 1 1 1 1 1 1 1 1 1 1 1 1 1 1 1 1 1 1 1 1 1 1 1 1 1 1 1
##$LFILTER= 10
##$LGAIN= -10
##$LINPSTP= 0
##$LOCKED= no
##$LOCKFLD= 0
##$LOCKGN= 0
##$LOCKPOW= -20
##$LOCKPPM= 0
##$LOCNUC= <2H>
##$LOCPHAS= 0
##$LOCSHFT= no
##$LOCSW= 0
##$LTIME= 0.1
##$MASR= 5000
##$MULEXPNO= (0..15)
0 0 0 0 0 0 0 0 0 0 0 0 0 0 0 0
##$NBL= 1
##$NC= 0
##$NLOGCH= 2
##$NOVFLW= 0
##$NS= 16
##$NUC1= <1H>
##$NUC2= <off>
##$NUC3= <off>
##$NUC4= <off>
##$NUC5= <off>
##$NUC6= <off>
##$NUC7= <off>
##$NUC8= <off>
##$NUCLEUS= <off>
##$NUSLIST= <automatic>
##$NusAMOUNT= 25
##$NusFPNZ= no
##$NusJSP= 0
##$NusSEED= 54321
##$NusSPTYPE= 0
##$NusT2= 1
##$NusTD= 0
##$O1= 3088.302
##$O2= 3088.302
##$O3= 3088.302
##$O4= 3088.302
##$O5= 3088.302
##$O6= 3088.302
##$O7= 3088.302
##$O8= 3088.302
##$OVERFLW= 0
##$P= (0..63)
7.96 7.96 15.92 0 0 19.8 30 60 20000 0 0 80000 80000 1000 0 0 1000 2500
100000 600 0 0 0 0 0 216 100000 7.96 1000 1000 0 0 20000 0 0 0 0 0 0 0
2000 0 0 0 240 0 80000 46600 10000 30000 66000 0 3960 0 4000 0 0 0 0 0
0 0 0 0
##$PACOIL= (0..32)
0 0 0 0 0 0 0 0 0 0 0 0 0 0 0 0 0 0 0 0 0 0 0 0 0 0 0 0 0 0 0 0 0
##$PAPS= 0
##$PARMODE= 0
##$PCPD= (0..9)
0 80 0 0 0 0 0 0 0 0
##$PEXSEL= (0..9)
1 1 1 1 1 1 1 1 1 1
##$PHCOR= (0..31)
0 0 0 0 0 0 0 0 0 0 0 0 0 0 0 0 0 0 0 0 0 0 0 0 0 0 0 0 0 0 0 0
##$PHLIST= <>
##$PH_ref= 0
##$PL= (0..63)
120 120 120 120 120 120 120 120 120 120 120 120 120 120 120 120 120 120
120 120 120 120 120 120 120 120 120 120 120 120 120 120 120 120 120 120
120 120 120 120 120 120 120 120 120 120 120 120 120 120 120 120 120 120
120 120 120 120 120 120 120 120 120 120
##$PLSTEP= 0.1
##$PLSTRT= -6
##$PLW= (0..63)
0 25.73 0 0 0 0 0 0 0 6.5212e-05 1.8114 0.13474 0 0 0 0 0 0 25.73 0.25473
0 0 0 0 0 0 0 0.13977 0 1.8114 0 0 2.635e-06 0 0 0 0 0 0 0 0 0 0 0 0 0
0 0 0 0 0 0 0 0 0 0 0 0 0 0 0 0 0 0
##$PLWMAX= (0..7)
0 0 0 0 0 0 0 0
##$PQPHASE= 0
##$PQSCALE= 1
##$PR= 1
##$PRECHAN= (0..32)
-1 2 -1 0 1 -1 -1 -1 -1 -1 -1 -1 -1 -1 -1 -1 -1 -1 -1 -1 -1 -1 -1 -1 -1
-1 -1 -1 -1 -1 -1 -1 -1
##$PROBHD= <>
##$PROBINPUTS= (0..15)
<> <> <> <> <> <> <> <> <> <> <> <> <> <> <> <>
##$PULPROG= <zg30>
##$PW= 0
##$PYNM= <>
##$ProjAngle= 0
##$QNP= 0
##$RECCHAN= (0..9)
0 1 0 0 0 0 0 0 0 0
##$RECPH= 0
##$RECPRE= (0..24)
-1 0 -1 -1 -1 -1 -1 -1 -1 -1 -1 -1 -1 -1 -1 -1 -1 -1 -1 -1 -1 -1 -1 -1
-1
##$RECPRFX= (0..32)
1 0 1 0 0 0 0 0 0 0 0 0 0 0 0 0 0 0 0 0 0 0 0 0 0 0 0 0 0 0 0 0 0
##$RECSEL= (0..24)
0 1 2 3 4 5 6 7 8 9 10 11 12 13 14 15 16 17 18 19 20 21 22 23 24
##$RG= 32
##$RO= 20
##$RSEL= (0..24)
0 1 0 0 0 0 0 0 0 0 0 0 0 0 0 0 0 0 0 0 0 0 0 0 0
##$SAMPLEID= <>
##$SELREC= (0..24)
0 0 0 0 0 0 0 0 0 0 0 0 0 0 0 0 0 0 0 0 0 0 0 0 0
##$SFO1= 500.133088302
##$SFO2= 500.133088302
##$SFO3= 500.133088302
##$SFO4= 500.133088302
##$SFO5= 500.133088302
##$SFO6= 500.133088302
##$SFO7= 500.133088302
##$SFO8= 500.133088302
##$SOLVENT= <CDCl3>
##$SOLVOLD= <off>
##$SP= (0..63)
120 120 120 120 120 120 120 120 120 120 120 120 120 120 120 120 120 120
120 120 120 120 120 120 120 120 120 120 120 120 120 120 120 120 120 120
120 120 120 120 120 120 120 120 120 120 120 120 120 120 120 120 120 120
120 120 120 120 120 120 120 120 120 120
##$SPECTR= 0
##$SPINCNT= 0
##$SPNAM= (0..63)
<> <Gaus1_270.1000> <Gaus1_180r.1000> <> <> <Sinc1.1000> <Squa100.1000>
<> <Squa100.1000> <> <Sinc1.1000> <Sinc1.1000> <> <> <> <> <> <> <> <Sinc1.1000>
<Sinc1.1000> <Sinc1.1000> <Sinc1.1000> <> <> <> <> <> <> <Crp60,20,20.10>
<Bip720,50,20.1> <> <> <Sinc1.1000> <Rsnob.1000> <Gaus1_180r.1000> <Gaus1_180r.1000>
<Crp_psyche.20> <> <> <Gaus1_180i.1000> <Squa100.1000> <> <> <> <> <Reburp.1000>
<> <> <> <> <> <> <> <> <> <> <> <> <> <> <> <> <>
##$SPOAL= (0..63)
0.5 1 0.5 0.5 0.5 0.5 0.5 0.5 0.5 0.5 0.5 0.5 0.5 0.5 0.5 0.5 0.5 0.5 0.5
1 1 1 1 0.5 0.5 0.5 0.5 0.5 0.5 0.5 0.5 0.5 0.5 0.5 0.5 0.5 0.5 0.5 0.5
0.5 0.5 0.5 0.5 0.5 0.5 0.5 0.5 0.5 0.5 0.5 0.5 0.5 0.5 0.5 0.5 0.5 0.5
0.5 0.5 0.5 0.5 0.5 0.5 0.5
##$SPOFFS= (0..63)
0 0 0 0 0 0 0 0 0 0 0 0 0 0 0 0 0 0 0 0 0 0 0 0 0 0 0 0 0 0 0 0 0 0 0 0
0 0 0 0 0 0 0 0 0 0 0 0 0 0 0 0 0 0 0 0 0 0 0 0 0 0 0 0
##$SPPEX= (0..63)
0 0 0 0 0 0 0 0 0 0 0 0 0 0 0 0 0 0 0 0 0 0 0 0 0 0 0 0 0 0 0 0 0 0 0 0
0 0 0 0 0 0 0 0 0 0 0 0 0 0 0 0 0 0 0 0 0 0 0 0 0 0 0 0
##$SPW= (0..63)
0 1.3534e-05 6.0763e-06 0 0 0.0047009 6.5212e-05 0 1.6469e-07 0 0.0047009
0.0047009 0 0 0 0 0 0 0 9.601384e-06 1.492504e-05 6.968936e-06 3.75829e-05
0 0 0 0 0 0 0.062273 1.8114 0 0 0.00029381 6.576e-05 6.0763e-06 0.00038497
0.00021506 0 0 8.9275e-06 1.6469e-07 0 0 0 0 0.062701 0 0 0 0 0 0 0 0 0
0 0 0 0 0 0 0 0
##$SUBNAM= (0..9)
<> <> <> <> <> <> <> <> <> <>
##$SW= 19.9946778845251
##$SWIBOX= (0..32)
0 3 0 0 0 0 0 0 0 0 0 0 0 0 0 0 0 0 0 0 0 0 0 0 0 0 0 0 0 0 0 0 0
##$SW_h= 10000
##$SWfinal= 0
##$SigLockShift= 0
##$TD= 65536
##$TD0= 1
##$TD_INDIRECT= (0..7)
0 0 0 0 0 0 0 0
##$TDav= 0
##$TE= 298
##$TE1= 300
##$TE2= 300
##$TE3= 300
##$TE4= 300
##$TEG= 300
##$TE_MAGNET= 300
##$TE_PIDX= 0
##$TE_RAW= 300
##$TE_STAB= (0..9)
0 0 0 0 0 0 0 0 0 0
##$TOTROT= (0..63)
0 0 0 0 0 0 0 0 0 0 0 0 0 0 0 0 0 0 0 0 0 0 0 0 0 0 0 0 0 0 0 0 0 0 0 0
0 0 0 0 0 0 0 0 0 0 0 0 0 0 0 0 0 0 0 0 0 0 0 0 0 0 0 0
##$TUBE_TYPE= <>
##$USERA1= <>
##$USERA10= <>
##$USERA2= <>
##$USERA3= <>
##$USERA4= <>
##$USERA5= <>
##$USERA6= <>
##$USERA7= <>
##$USERA8= <>
##$USERA9= <>
##$UUID= <dab15cc1-2ccc-4e81-9651-2894d3461a92>
##$V9= 5
##$VALIDCODE= 0
##$VALIST= <>
##$VCLIST= <>
##$VDLIST= <>
##$VPLIST= <>
##$VTLIST= <>
##$WAVEMAKER= (0..7)
<> <> <> <> <> <> <> <>
##$WBST= 1024
##$WBSW= (0..7)
4 10 10 10 10 10 10 10
##$XGAIN= (0..3)
0 0 0 0
##$XL= 0
##$YL= 0
##$YMAX_a= 0
##$YMIN_a= 0
##$ZGOPTNS= <>
##$ZL1= 120
##$ZL2= 120
##$ZL3= 120
##$ZL4= 120
##$scaledByNS= no
##$scaledByRG= no
##$shimCoilTempK= 300
##END=
