# Supplementary material for: Friedel–Crafts Addition of 3‑Alkylated Indoles to Aldehydes: 2‑Hydroxyalkylation Promoted by Trimethylsilyl Trifluoromethanesulfonate
Source: J Org Chem. 2026 Apr 29;91(18):6255–67. doi: 10.1021/acs.joc.5c03195 (PMC13162324; doi:10.1021/acs.joc.5c03195)
Supplement: Supplementary file 3 [file jo5c03195_si_003.zip › FID for publication3-5/3d/1H EZ-2-126b-HNMR/10/topshimreport]

New TopShim run:

version = topshim 2.2.0
date = 2025-01-16
time = 11:29:37.899
command = topshim 

FINE SHIMMING

Parameters:

probe = Z169712_0016
solvent = CDCl3
shim nucleus = 2H
nucleus optimised for = 1H
o1p (from lock) = 7.24 ppm

Results:


1D Shimming:
Iteration 1: FWHM Before= 0.5 Hz, Target= 0.4 Hz, After= 0.5 Hz
Iteration 2: FWHM Before= 0.5 Hz, Target= 0.3 Hz, After= 0.7 Hz
Iteration 3: FWHM Before= 0.7 Hz, Target= 0.3 Hz, After= 0.3 Hz
Iteration 4: FWHM Before= 0.3 Hz, Target= 0.2 Hz, After= 0.3 Hz
Iteration 5: FWHM Before= 0.3 Hz, Target= 0.5 Hz, After= 0.5 Hz
Iteration 6: FWHM Before= 0.5 Hz, Target= 0.4 Hz, After= 0.6 Hz
Iteration 7: FWHM Before= 0.6 Hz, Target= 0.4 Hz, After= 0.5 Hz
Slow convergence detected. Shimming was aborted.
Using the best result as the final shim state.

Lineshape quality factor (1D shimming, non-spinning) = 0.437

shim changes: 
Z	+431
Z2	-279
Z3	+181
Z4	+121
Z5	-44
Z6	+927
Z7	+2979
Z8	-10769

duration = 1 min 22 sec
completed successfully
finished Thu Jan 16 11:30:58 2025


========================================================================
