# Supplementary material for: Friedel–Crafts Addition of 3‑Alkylated Indoles to Aldehydes: 2‑Hydroxyalkylation Promoted by Trimethylsilyl Trifluoromethanesulfonate
Source: J Org Chem. 2026 Apr 29;91(18):6255–67. doi: 10.1021/acs.joc.5c03195 (PMC13162324; doi:10.1021/acs.joc.5c03195)
Supplement: Supplementary file 3 [file jo5c03195_si_003.zip › FID for publication3-5/5a/1H EZ-3-164/10/audita.txt]

##TITLE= Audit trail, TopSpin 4.1.4
##JCAMPDX= 5.01
##ORIGIN= Bruker BioSpin GmbH
##OWNER= root
$$ /root/.topspin-BladeEpu/local_acqu/EZ-3-164c-HNMR-2ND/10/audita.txt
##AUDIT TRAIL=  $$ (NUMBER, WHEN, WHO, WHERE, PROCESS, VERSION, WHAT)
(   1,<2025-07-21 17:26:32.969 +0000>,<S2-CHE-CHARLIE\nmrsu>,<S2-CHE-CHARLIE>,<go4>,<TopSpin 4.1.4>,
      <acquisition in progress>)
$$ D:/nmrdata/data/wdowney/nmr/EZ-3-164c-HNMR-2ND/10/audita.txt
(   2,<2025-07-21 17:27:53.222 +0000>,<S2-CHE-CHARLIE\nmrsu>,<S2-CHE-CHARLIE>,<go4>,<TopSpin 4.1.4>,
      <created by zg on 'Avance' (S2-CHE-CHARLIE) by user 'S2-CHE-CHARLIE\nmrsu'
       on data set with UUID 'd8797db2-6657-11f0-b745-0030d62ad7b7'
       started at 2025-07-21 17:26:32.986 +0000, POWCHK enabled, PULCHK disabled,
       completed at 2025-07-21 17:27:53.218 +0000
       configuration hash MD5:
       28 BD 94 80 12 A9 10 B2 C7 DD CB 39 53 28 94 0A
       double data hash MD5: 64K
       02 8F F4 1E 78 FF AA A6 3E C2 B8 22 57 96 0D 5C>)
(   3,<2025-07-21 13:27:49.634 -0400>,<nmrsu>,<S2-CHE-CHARLIE>,<xwish3>,<TopSpin 4.1.4>,
      <ICON-NMR User ID: wdowney
       double data hash MD5: 64K
       02 8F F4 1E 78 FF AA A6 3E C2 B8 22 57 96 0D 5C>)
##END=

$$ hash MD5
$$ E5 A9 A6 4C 9E 08 D5 D9 7C B4 20 AC 48 46 19 65
