# Supplementary material for: Friedel–Crafts Addition of 3‑Alkylated Indoles to Aldehydes: 2‑Hydroxyalkylation Promoted by Trimethylsilyl Trifluoromethanesulfonate
Source: J Org Chem. 2026 Apr 29;91(18):6255–67. doi: 10.1021/acs.joc.5c03195 (PMC13162324; doi:10.1021/acs.joc.5c03195)
Supplement: Supplementary file 3 [file jo5c03195_si_003.zip › FID for publication3-5/5a/1H EZ-3-164/10/shimvalues]

# Mon Jul 21 17:27:52 2025
#$$PROBEIDENTIFIER=Z169712_0016
#$$PROBENAME=PI HR-BBO500S1-BBF/H/D-5.0-Z SP FB
#$$SHIMID=292722
#
# Active Shim Gradients
#
Z           		-1630           
Z2          		1564            
Z3          		523             
Z4          		-5174           
Z5          		-332            
Z6          		2412            
Z7          		2674            
Z8          		4271            
X           		932             
XZ          		1384            
XZ2         		-8161           
XZ3         		1527            
XZ4         		528             
XZ5         		4475            
Y           		-1788           
YZ          		-84             
YZ2         		8746            
YZ3         		-1691           
YZ4         		1221            
YZ5         		-1181           
XY          		313             
XYZ         		-2037           
XYZ2        		-2759           
XYZ3        		1723            
XYZ4        		8976            
XYZ5        		-4152           
(X2-Y2)     		-13360          
(X2-Y2)Z    		-516            
(X2-Y2)Z2   		148             
(X2-Y2)Z3   		-2638           
(X2-Y2)Z4   		3579            
(X2-Y2)Z5   		2767            
X3          		3787            
X3Z         		1230            
Y3          		-1150           
Y3Z         		1372            
#
# Lock Parameter
#
FIELD		4341.989
LOCKPHASE		  52.046
LOCKPOWER		 -27.000
LOCKGAIN		 129.081
LOCKDC		 -75.000
LOCKSHIFT		   7.240
LOOPGAIN		 -12.000
LOOPTIME		   0.400
LOOPFILTER		 100.000
#
IEEE64_VERSION_CODE 1
#
# Shim currents 
#
SHIM_SETTING [ 1]     -369.81256522
SHIM_SETTING [ 2]    -1730.82821903
SHIM_SETTING [ 3]    -1420.98943965
SHIM_SETTING [ 4]     5641.99491194
SHIM_SETTING [ 5]    -3807.94763544
SHIM_SETTING [ 6]    -2239.48322529
SHIM_SETTING [ 7]     4614.10952815
SHIM_SETTING [ 8]     -822.42778675
SHIM_SETTING [ 9]      263.63955767
SHIM_SETTING [10]    -1170.86608310
SHIM_SETTING [11]        0.00000000
SHIM_SETTING [12]    -2522.00000000
SHIM_SETTING [13]      222.00000000
SHIM_SETTING [14]     1240.14500017
SHIM_SETTING [15]    -2680.29799761
SHIM_SETTING [16]   -11316.20200459
SHIM_SETTING [17]     5809.60199980
SHIM_SETTING [18]     5538.53400147
SHIM_SETTING [19]     9127.28500037
SHIM_SETTING [20]    -2471.38900002
SHIM_SETTING [21]    -8483.02700779
SHIM_SETTING [22]    -5184.76300610
SHIM_SETTING [23]   -14816.82199847
SHIM_SETTING [24]   -19277.93799930
SHIM_SETTING [25]    -2674.25700662
SHIM_SETTING [26]    -2701.62300558
SHIM_SETTING [27]     2433.24500034
SHIM_SETTING [28]     5850.89199962
SHIM_SETTING [29]     4418.45799867
SHIM_SETTING [30]    10186.91999523
SHIM_SETTING [31]    -7269.88399951
SHIM_SETTING [32]     9896.70400408
SHIM_SETTING [33]     -378.05700036
SHIM_SETTING [34]     3597.80899860
SHIM_SETTING [35]   -10557.90599870
SHIM_SETTING [36]    -2727.28899939
SHIM_SETTING [37]     -173.53100005
SHIM_SETTING [38]    -4955.45400124
SHIM_SETTING [39]   -10043.79400089
SHIM_SETTING [40]        0.00000000
