# Supplementary material for: Friedel–Crafts Addition of 3‑Alkylated Indoles to Aldehydes: 2‑Hydroxyalkylation Promoted by Trimethylsilyl Trifluoromethanesulfonate
Source: J Org Chem. 2026 Apr 29;91(18):6255–67. doi: 10.1021/acs.joc.5c03195 (PMC13162324; doi:10.1021/acs.joc.5c03195)
Supplement: Supplementary file 3 [file jo5c03195_si_003.zip › FID for publication3-5/4e/400 EZ-3-58c-FRAC_7-10/10/audita.txt]

##TITLE= Audit trail, TopSpin 3.6.5
##JCAMPDX= 5.01
##ORIGIN= Bruker BioSpin GmbH
##OWNER= nmrsu
$$ D:/data/wdowney/EZ-3-58c-FRAC_7-10/10/audita.txt
##AUDIT TRAIL=  $$ (NUMBER, WHEN, WHO, WHERE, PROCESS, VERSION, WHAT)
(   1,<2025-05-29 16:44:51.107 -0400>,<nmrsu>,<S2-CHE-MAGNETON>,<go4>,<TopSpin 3.6.5>,
      <created by zg on data set with UUID '8c68db7e-3ccd-11f0-ab48-a08cfdd895d3'
       started at 2025-05-29 16:43:17.124 -0400,
       POWCHK disabled, PULCHK disabled,
       completed at 2025-05-29 16:44:51.107 -0400

       configuration hash MD5:
       23 8F 30 08 C6 E2 39 25 26 B8 53 02 AF 4C C7 75
       data hash MD5: 64K
       F8 FE 88 E6 0A 33 2C 1B 5F 5F 0E F6 21 EF 51 AE>)
(   2,<2025-05-29 16:44:51.249 -0400>,<nmrsu>,<S2-CHE-MAGNETON>,<audit>,<TopSpin 3.6.5>,
      <user comment:
       ICON-NMR User ID: wdowney
       data hash MD5: 64K
       F8 FE 88 E6 0A 33 2C 1B 5F 5F 0E F6 21 EF 51 AE>)
##END=

$$ hash MD5
$$ 54 AA FC 76 87 B5 01 6A B5 4A D4 A9 A1 88 B6 BE
