# Supplementary material for: Friedel–Crafts Addition of 3‑Alkylated Indoles to Aldehydes: 2‑Hydroxyalkylation Promoted by Trimethylsilyl Trifluoromethanesulfonate
Source: J Org Chem. 2026 Apr 29;91(18):6255–67. doi: 10.1021/acs.joc.5c03195 (PMC13162324; doi:10.1021/acs.joc.5c03195)
Supplement: Supplementary file 3 [file jo5c03195_si_003.zip › FID for publication3-5/4e/400 EZ-3-58c-FRAC_7-10/10/uxnmr.info]

CONFIGURATION INFORMATION
=========================

Path         : C:/Bruker/TopSpin3.6.5/conf/instr/spect/uxnmr.info
Date         : Thu Feb 13 10:12:22 2025
Release      : TopSpin 3.6.5
Installed in : C:/Bruker/TopSpin3.6.5
Host         : unknown
OS           : Windows 10 Pro release 2009 (Vs 6.3)
CPU          : Intel(R) Xeon(R) CPU E5-1607 v4 @ 3.10GHz (4 cores at 3093 MHz)
User         : nmrsu
System       : Avance III 400 NMR spectrometer
1H-frequency : 400.13 MHz
Description  : Avance III
Configured in: unknown:C:/Bruker/TopSpin3.6.5/conf/instr/spect

IPSO: connected to spectrometer subnet
- TCP/IP address = 149.236.99.251
 - IPSO type: AQS
- Tctrl : 1
- Fctrls: 2
- Gctrl1: without digital preemphasis
- Rctrl : 1
- FREDs : none
- DPP : none

DRU1: AQS DRU Z100977/00474 ECL 04.00
- TCP/IP address = 149.236.99.89
- Firmware Version = 170619
- DRU1 controls AQS-Rack and HPPR/2

AQS: connected to 149.236.99.89:/dev/tty10
  _Slot_ SBSB _____________________Board_____________________
  Number Addr Type HW-VS FW-VS ID  ECL Name   Description
  -----------------------------------------------------------
     2   0x10 0x72   0x4    AW  R  4.4 REC-1  AQS RXAD400 Z102116/1155 ECL 04.04
     3   0x34  0x2   0x1        X  5.1 REF-1  REF-400 Reference Board for AQS Receiver
     4   0x24 0x11   0x8    AE  S  2.5 SGU-1  AQS SGU/2 400 Z103080/01067 ECL 02.05 FPGA-Vs=AF
     5   0x25 0x11   0x8    AE  S  2.5 SGU-2  AQS SGU/2 400 Z103080/01074 ECL 02.05 FPGA-Vs=AF
     8   0x36  0x5     0        A  7.0 BLA-1  BLA2BB 150/60 20-400 W1345049/2096 ECL 7
     9   0x37 0xc7     0        A  1.3 BLA-2  AQS 2H-TX BD 200-400 Z103550/0069 ECL 01.03
    --   0x20 0xd0     0        B  2.0 MASTER AQS NanoBay / INES
     1   0x20  0x7     0        B      MASTER AQS Rack Master
  Logical Receiver/SGU configuration:


Router: 1 AQS-Minirouter

Amplifiers (AQS configuration):
  RO  Amplifier  Module  Nucleus  Power/W  Switchbox Name PN/SN/FW
   1      1         1        B      150    N         BLA2BB 150/60 20-400 W1345049/2096/-
   2      1         2        B       60    N         BLA2BB 150/60 20-400 W1345049/2096/-
   3      2         1       2H      100    N         AQS 2H-TX BD 200-400 Z103550/69/-


BSMS: BSMS/2 connected to ethernet
- TCP/IP address = 149.236.99.21
- ELCB firmware version = 20160329
- GAB current limits = 0.0/X, 0.0/Y, 10.0/Z (in A)
- SCB channels = 20
- Shim System = BOSS1-SB
- 2HTX Amplifier: not available
- Lock: installed

Bruker Automatic Changer: device connected to 149.236.99.251:/dev/tty04
  Error in communication with sample changer: no error
  Using 60 as default for number of holders
- Capacity: 60 holders (assumed)

Eurotherm VTU: device connected to 149.236.99.251:/dev/tty05

Preamplifiers :
HPPR2: - HPPR/2 preamplifier connected to 149.236.99.89:/dev/tty10
    Type      : HPPR/2
    Controller: no Cover, with Application firmware = aQ
                no LED display for tuning and matching
    Module  1 : 1H/2H 1H (virtual 50 Ohm reference: 259.9%/76.7deg)
                PN=Z003951, SN=00277 from 20080414
    Module  2 : 1H/2H 2H (virtual 50 Ohm reference: 106.7%/-72.3deg)
                PN=Z003951, SN=00277 from 20080414
    Module  3 : XBB19F 2HS
                PN=Z003955, SN=00286 from 20080423


Gradient Controller cable connections
--------------------------------------------------------------------
GCtrl1: connected to GAB in BSMS

RF cable connections (assumed)
--------------------------------------------------------------------
SGU1 NORM output -> input 2 of transmitter 1 (BLA2BB 150/60 20-400 W1345049/2096)
SGU1 AUX  output -> input 1 of transmitter 2 (AQS 2H-TX BD 200-400 Z103550/69)
SGU2 NORM output -> input 3 of transmitter 1 (BLA2BB 150/60 20-400 W1345049/2096)
SGU2 AUX  output -> TUNE signal input of HPPR

Blanking cable connections (assumed)
--------------------------------------------------------------------
transmitter 1 = BLA2BB 150/60 20-400 W1345049/2096:
- amplifier B-150W uses blanking 1
- amplifier B-60W uses blanking 2

transmitter 2 = AQS 2H-TX BD 200-400 Z103550/69:
- amplifier 2H-100W uses blanking 3
