# Supplementary material for: Friedel–Crafts Addition of 3‑Alkylated Indoles to Aldehydes: 2‑Hydroxyalkylation Promoted by Trimethylsilyl Trifluoromethanesulfonate
Source: J Org Chem. 2026 Apr 29;91(18):6255–67. doi: 10.1021/acs.joc.5c03195 (PMC13162324; doi:10.1021/acs.joc.5c03195)
Supplement: Supplementary file 3 [file jo5c03195_si_003.zip › FID for publication3-5/4e/400 EZ-3-58c-FRAC_7-10/10/topshimreport]

New TopShim run:

version = topshim 2.0.0
date = 2025-05-29
time = 16:40:32.628
command = topshim  z6off

FINE SHIMMING

Parameters:

probe = Z104450_0284
solvent = CDCl3
shim nucleus = 2H
nucleus optimised for = 1H
o1p (from lock) = 7.24 ppm

Results:


1D Shimming:
Iteration  1: FWHM Before=11.9 Hz, Target= 0.5 Hz, After= 1.0 Hz
Iteration  2: FWHM Before= 1.0 Hz, Target= 0.4 Hz, After= 0.8 Hz
Iteration  3: FWHM Before= 0.8 Hz, Target= 0.6 Hz, After= 0.5 Hz
Iteration  4: FWHM Before= 0.5 Hz, Target= 0.6 Hz, After= 0.7 Hz
Iteration  5: FWHM Before= 0.7 Hz, Target= 0.5 Hz, After= 1.0 Hz
Iteration  6: FWHM Before= 1.0 Hz, Target= 0.5 Hz, After= 1.3 Hz
Using the best result as the final shim state.

Lineshape quality factor (1D spectrum, spinning) = 0.776

shim changes: 
Z	-164
Z2	-1
Z3	-94
Z4	+181
Z5	-584

duration = 2 min 15 sec
completed successfully
finished Thu May 29 16:42:46 2025


========================================================================
