# Supplementary material for: Friedel–Crafts Addition of 3‑Alkylated Indoles to Aldehydes: 2‑Hydroxyalkylation Promoted by Trimethylsilyl Trifluoromethanesulfonate
Source: J Org Chem. 2026 Apr 29;91(18):6255–67. doi: 10.1021/acs.joc.5c03195 (PMC13162324; doi:10.1021/acs.joc.5c03195)
Supplement: Supplementary file 3 [file jo5c03195_si_003.zip › FID for publication3-5/4e/1H EZ-3-58c-HNMR-2ND/13/shimvalues]

# Tue Jun  3 17:13:04 2025
#$$PROBEIDENTIFIER=Z169712_0016
#$$PROBENAME=PI HR-BBO500S1-BBF/H/D-5.0-Z SP FB
#$$SHIMID=292722
#
# Active Shim Gradients
#
Z           		-1602           
Z2          		1549            
Z3          		542             
Z4          		-5114           
Z5          		-317            
Z6          		2839            
Z7          		2515            
Z8          		1521            
X           		934             
XZ          		1401            
XZ2         		-8171           
XZ3         		1557            
XZ4         		628             
XZ5         		4575            
Y           		-1838           
YZ          		-68             
YZ2         		8866            
YZ3         		-1751           
YZ4         		1241            
YZ5         		-1131           
XY          		313             
XYZ         		-2037           
XYZ2        		-3059           
XYZ3        		1323            
XYZ4        		8976            
XYZ5        		-4152           
(X2-Y2)     		-13370          
(X2-Y2)Z    		-956            
(X2-Y2)Z2   		148             
(X2-Y2)Z3   		-2638           
(X2-Y2)Z4   		3579            
(X2-Y2)Z5   		2767            
X3          		3787            
X3Z         		1230            
Y3          		-1150           
Y3Z         		1372            
#
# Lock Parameter
#
FIELD		4351.048
LOCKPHASE		  53.716
LOCKPOWER		 -27.000
LOCKGAIN		 127.330
LOCKDC		 -75.000
LOCKSHIFT		   7.240
LOOPGAIN		 -12.000
LOOPTIME		   0.400
LOOPFILTER		 100.000
#
IEEE64_VERSION_CODE 1
#
# Shim currents 
#
SHIM_SETTING [ 1]     -375.71405836
SHIM_SETTING [ 2]     -520.58655224
SHIM_SETTING [ 3]    -1294.15487216
SHIM_SETTING [ 4]     2430.95049908
SHIM_SETTING [ 5]    -2390.16732640
SHIM_SETTING [ 6]     -907.12997919
SHIM_SETTING [ 7]     2391.25589323
SHIM_SETTING [ 8]    -2767.35311916
SHIM_SETTING [ 9]      219.84579673
SHIM_SETTING [10]    -1158.60548164
SHIM_SETTING [11]        0.00000000
SHIM_SETTING [12]    -2522.00000000
SHIM_SETTING [13]      222.00000000
SHIM_SETTING [14]     1240.14500017
SHIM_SETTING [15]    -2548.84499750
SHIM_SETTING [16]   -11342.42000463
SHIM_SETTING [17]     5718.53999983
SHIM_SETTING [18]     5446.51100154
SHIM_SETTING [19]     9332.46400035
SHIM_SETTING [20]    -2514.63600005
SHIM_SETTING [21]    -8929.49600780
SHIM_SETTING [22]    -4751.23300611
SHIM_SETTING [23]   -15136.98399833
SHIM_SETTING [24]   -18977.77499944
SHIM_SETTING [25]    -2776.50000653
SHIM_SETTING [26]    -2607.20300569
SHIM_SETTING [27]     2433.24500034
SHIM_SETTING [28]     5917.00399961
SHIM_SETTING [29]     4096.53899870
SHIM_SETTING [30]    10665.00099515
SHIM_SETTING [31]    -7338.54199950
SHIM_SETTING [32]    10004.60900415
SHIM_SETTING [33]     -973.52400048
SHIM_SETTING [34]     3593.27599876
SHIM_SETTING [35]   -10085.29899864
SHIM_SETTING [36]    -2760.51899936
SHIM_SETTING [37]     -228.70100004
SHIM_SETTING [38]    -4989.76300128
SHIM_SETTING [39]   -10270.11800092
SHIM_SETTING [40]        0.00000000
