# Supplementary material for: Friedel–Crafts Addition of 3‑Alkylated Indoles to Aldehydes: 2‑Hydroxyalkylation Promoted by Trimethylsilyl Trifluoromethanesulfonate
Source: J Org Chem. 2026 Apr 29;91(18):6255–67. doi: 10.1021/acs.joc.5c03195 (PMC13162324; doi:10.1021/acs.joc.5c03195)
Supplement: Supplementary file 3 [file jo5c03195_si_003.zip › FID for publication3-5/4e/13C EZ-3-58c-CNMR-2ND/15/audita.txt]

##TITLE= Audit trail, TopSpin 4.1.4
##JCAMPDX= 5.01
##ORIGIN= Bruker BioSpin GmbH
##OWNER= root
$$ /root/.topspin-BladeEpu/local_acqu/EZ-3-58c-CNMR-2ND/15/audita.txt
##AUDIT TRAIL=  $$ (NUMBER, WHEN, WHO, WHERE, PROCESS, VERSION, WHAT)
(   1,<2025-06-03 17:15:37.178 +0000>,<S2-CHE-CHARLIE\nmrsu>,<S2-CHE-CHARLIE>,<go4>,<TopSpin 4.1.4>,
      <acquisition in progress>)
$$ D:/nmrdata/data/wdowney/nmr/EZ-3-58c-CNMR-2ND/15/audita.txt
(   2,<2025-06-03 17:29:09.817 +0000>,<S2-CHE-CHARLIE\nmrsu>,<S2-CHE-CHARLIE>,<go4>,<TopSpin 4.1.4>,
      <created by zg on 'Avance' (S2-CHE-CHARLIE) by user 'S2-CHE-CHARLIE\nmrsu'
       on data set with UUID '5dbf224a-409e-11f0-a241-0030d62ad7b7'
       started at 2025-06-03 17:15:37.196 +0000, POWCHK enabled, PULCHK disabled,
       completed at 2025-06-03 17:29:09.816 +0000
       configuration hash MD5:
       28 BD 94 80 12 A9 10 B2 C7 DD CB 39 53 28 94 0A
       double data hash MD5: 64K
       84 20 94 9E BE 14 A8 85 06 36 DF D1 A7 5D 90 EE>)
(   3,<2025-06-03 13:29:08.227 -0400>,<nmrsu>,<S2-CHE-CHARLIE>,<xwish3>,<TopSpin 4.1.4>,
      <ICON-NMR User ID: wdowney
       double data hash MD5: 64K
       84 20 94 9E BE 14 A8 85 06 36 DF D1 A7 5D 90 EE>)
##END=

$$ hash MD5
$$ 78 94 2D 82 66 0E 3C AB 51 76 72 75 53 C0 E8 E1
