# Supplementary material for: Friedel–Crafts Addition of 3‑Alkylated Indoles to Aldehydes: 2‑Hydroxyalkylation Promoted by Trimethylsilyl Trifluoromethanesulfonate
Source: J Org Chem. 2026 Apr 29;91(18):6255–67. doi: 10.1021/acs.joc.5c03195 (PMC13162324; doi:10.1021/acs.joc.5c03195)
Supplement: Supplementary file 3 [file jo5c03195_si_003.zip › FID for publication3-5/4b/13C hx_04_82_c13again/10/audita.txt]

##TITLE= Audit trail, TopSpin 4.1.4
##JCAMPDX= 5.01
##ORIGIN= Bruker BioSpin GmbH
##OWNER= root
$$ /root/.topspin-BladeEpu/local_acqu/hx_04_82_c13again/10/audita.txt
##AUDIT TRAIL=  $$ (NUMBER, WHEN, WHO, WHERE, PROCESS, VERSION, WHAT)
(   1,<2023-06-28 19:04:36.862 +0000>,<S2-CHE-CHARLIE\nmrsu>,<S2-CHE-CHARLIE>,<go4>,<TopSpin 4.1.4>,
      <acquisition in progress>)
$$ D:/nmrdata/data/wdowney/nmr/hx_04_82_c13again/10/audita.txt
(   2,<2023-06-28 19:18:08.964 +0000>,<S2-CHE-CHARLIE\nmrsu>,<S2-CHE-CHARLIE>,<go4>,<TopSpin 4.1.4>,
      <created by zg on 'Avance' (S2-CHE-CHARLIE) by user 'S2-CHE-CHARLIE\nmrsu'
       on data set with UUID 'a017d108-15e6-11ee-9f2e-0030d62ad7b7'
       started at 2023-06-28 19:04:36.879 +0000, POWCHK enabled, PULCHK disabled,
       completed at 2023-06-28 19:18:08.962 +0000
       configuration hash MD5:
       01 2D 04 16 86 63 0F AE 5F AE 23 E6 E3 29 03 8A
       double data hash MD5: 64K
       FE E8 7F CF 67 5A 5D 0D 64 34 1E 17 BA 0E 23 A9>)
(   3,<2023-06-28 15:18:04.510 -0400>,<nmrsu>,<S2-CHE-CHARLIE>,<xwish3>,<TopSpin 4.1.4>,
      <ICON-NMR User ID: wdowney
       double data hash MD5: 64K
       FE E8 7F CF 67 5A 5D 0D 64 34 1E 17 BA 0E 23 A9>)
##END=

$$ hash MD5
$$ 61 80 E4 A1 20 ED D8 96 1E 9F FF BB B3 45 BD AA
