# Supplementary material for: Friedel–Crafts Addition of 3‑Alkylated Indoles to Aldehydes: 2‑Hydroxyalkylation Promoted by Trimethylsilyl Trifluoromethanesulfonate
Source: J Org Chem. 2026 Apr 29;91(18):6255–67. doi: 10.1021/acs.joc.5c03195 (PMC13162324; doi:10.1021/acs.joc.5c03195)
Supplement: Supplementary file 3 [file jo5c03195_si_003.zip › FID for publication3-5/4b/13C hx_04_82_c13again/10/topshimreport]

New TopShim run:

version = topshim 2.2.0
date = 2023-06-28
time = 15:02:25.177
command = topshim 

FINE SHIMMING

Parameters:

probe = Z169712_0016
solvent = CDCl3
shim nucleus = 2H
nucleus optimised for = 13C
o1p (from lock) = 7.24 ppm

Results:


1D Shimming:
Iteration 1: FWHM Before= 3.4 Hz, Target= 0.3 Hz, After= 0.5 Hz
Iteration 2: FWHM Before= 0.5 Hz, Target= 0.5 Hz, After= 0.8 Hz
Iteration 3: FWHM Before= 0.8 Hz, Target= 0.5 Hz, After= 0.8 Hz
Iteration 4: FWHM Before= 0.8 Hz, Target= 0.7 Hz, After= 0.8 Hz
Iteration 5: FWHM Before= 0.8 Hz, Target= 0.5 Hz, After= 1.0 Hz
Iteration 6: FWHM Before= 1.0 Hz, Target= 0.3 Hz, After= 0.6 Hz
Iteration 7: FWHM Before= 0.6 Hz, Target= 0.3 Hz, After= 0.4 Hz
Iteration 8: FWHM Before= 0.4 Hz, Target= 0.4 Hz, After= 0.6 Hz
Slow convergence detected. Shimming was aborted.
Using the best result as the final shim state.

Lineshape quality factor (1D shimming, non-spinning) = 0.909

shim changes: 
Z	+362
Z2	-146
Z3	+286
Z4	-307
Z5	-378
Z6	+805
Z7	+3863
Z8	-7543

duration = 2 min 3 sec
completed successfully
finished Wed Jun 28 15:04:26 2023


========================================================================
