# Supplementary material for: Friedel–Crafts Addition of 3‑Alkylated Indoles to Aldehydes: 2‑Hydroxyalkylation Promoted by Trimethylsilyl Trifluoromethanesulfonate
Source: J Org Chem. 2026 Apr 29;91(18):6255–67. doi: 10.1021/acs.joc.5c03195 (PMC13162324; doi:10.1021/acs.joc.5c03195)
Supplement: Supplementary file 3 [file jo5c03195_si_003.zip › FID for publication3-5/4b/1H hx_04_82_h1again/10/shimvalues]

# Wed Jun 28 19:20:33 2023
#$$PROBEIDENTIFIER=Z169712_0016
#$$PROBENAME=PI HR-BBO500S1-BBF/H/D-5.0-Z SP FB
#$$SHIMID=292722
#
# Active Shim Gradients
#
Z           		-1968           
Z2          		1534            
Z3          		647             
Z4          		-5045           
Z5          		-721            
Z6          		2957            
Z7          		4112            
Z8          		1981            
X           		345             
XZ          		1196            
XZ2         		-7976           
XZ3         		1622            
XZ4         		498             
XZ5         		4575            
Y           		-1934           
YZ          		-131            
YZ2         		8684            
YZ3         		-1621           
YZ4         		1261            
YZ5         		-1131           
XY          		67              
XYZ         		-2087           
XYZ2        		-2989           
XYZ3        		1718            
XYZ4        		8966            
XYZ5        		-3252           
(X2-Y2)     		-13140          
(X2-Y2)Z    		-774            
(X2-Y2)Z2   		53              
(X2-Y2)Z3   		-3423           
(X2-Y2)Z4   		2779            
(X2-Y2)Z5   		3067            
X3          		3457            
X3Z         		1040            
Y3          		-990            
Y3Z         		1542            
#
# Lock Parameter
#
FIELD		4516.558
LOCKPHASE		  49.955
LOCKPOWER		 -27.000
LOCKGAIN		 133.441
LOCKDC		 -75.000
LOCKSHIFT		   7.240
LOOPGAIN		 -12.000
LOOPTIME		   0.400
LOOPFILTER		 100.000
#
IEEE64_VERSION_CODE 1
#
# Shim currents 
#
SHIM_SETTING [ 1]     -337.36950290
SHIM_SETTING [ 2]     -768.56848869
SHIM_SETTING [ 3]    -2491.80507976
SHIM_SETTING [ 4]     2725.88875872
SHIM_SETTING [ 5]    -3211.16690467
SHIM_SETTING [ 6]     -420.03331207
SHIM_SETTING [ 7]     4361.70729612
SHIM_SETTING [ 8]    -3518.55259520
SHIM_SETTING [ 9]      590.81052028
SHIM_SETTING [10]    -1350.81112332
SHIM_SETTING [11]        0.00000000
SHIM_SETTING [12]    -2532.33400000
SHIM_SETTING [13]      552.59600000
SHIM_SETTING [14]     1172.38400033
SHIM_SETTING [15]    -3111.14899498
SHIM_SETTING [16]   -11611.50900938
SHIM_SETTING [17]     4970.68999898
SHIM_SETTING [18]     5025.40400255
SHIM_SETTING [19]     8903.96900089
SHIM_SETTING [20]    -2961.50100026
SHIM_SETTING [21]    -9555.96501566
SHIM_SETTING [22]    -4759.55201123
SHIM_SETTING [23]   -13312.10199679
SHIM_SETTING [24]   -18602.77699897
SHIM_SETTING [25]    -3681.36201246
SHIM_SETTING [26]    -2625.04201061
SHIM_SETTING [27]     2180.82800061
SHIM_SETTING [28]     5714.76499942
SHIM_SETTING [29]     5258.35599650
SHIM_SETTING [30]     9260.68399088
SHIM_SETTING [31]    -7496.27899917
SHIM_SETTING [32]     9692.99200799
SHIM_SETTING [33]     -560.07600089
SHIM_SETTING [34]     2993.24399696
SHIM_SETTING [35]   -10356.52999716
SHIM_SETTING [36]    -3064.52999882
SHIM_SETTING [37]     -284.15800021
SHIM_SETTING [38]    -4883.87400243
SHIM_SETTING [39]   -10107.78000180
SHIM_SETTING [40]        0.00000000
