# Supplementary material for: Friedel–Crafts Addition of 3‑Alkylated Indoles to Aldehydes: 2‑Hydroxyalkylation Promoted by Trimethylsilyl Trifluoromethanesulfonate
Source: J Org Chem. 2026 Apr 29;91(18):6255–67. doi: 10.1021/acs.joc.5c03195 (PMC13162324; doi:10.1021/acs.joc.5c03195)
Supplement: Supplementary file 3 [file jo5c03195_si_003.zip › FID for publication3-5/4b/1H 400 EZ-3-HX-4-82/10/audita.txt]

##TITLE= Audit trail, TopSpin 3.6.5
##JCAMPDX= 5.01
##ORIGIN= Bruker BioSpin GmbH
##OWNER= nmrsu
$$ D:/data/wdowney/EZ-3-HX-4-82/10/audita.txt
##AUDIT TRAIL=  $$ (NUMBER, WHEN, WHO, WHERE, PROCESS, VERSION, WHAT)
(   1,<2025-06-16 13:55:06.741 -0400>,<nmrsu>,<S2-CHE-MAGNETON>,<go4>,<TopSpin 3.6.5>,
      <created by zg on data set with UUID 'd1698ce4-4ada-11f0-b6fa-a08cfdd895d3'
       started at 2025-06-16 13:53:32.626 -0400,
       POWCHK disabled, PULCHK disabled,
       completed at 2025-06-16 13:55:06.726 -0400

       configuration hash MD5:
       23 8F 30 08 C6 E2 39 25 26 B8 53 02 AF 4C C7 75
       data hash MD5: 64K
       B6 4B FE FF 8F 6D 15 DA C6 BD 9D 62 57 5C D6 A0>)
(   2,<2025-06-16 13:55:06.947 -0400>,<nmrsu>,<S2-CHE-MAGNETON>,<audit>,<TopSpin 3.6.5>,
      <user comment:
       ICON-NMR User ID: wdowney
       data hash MD5: 64K
       B6 4B FE FF 8F 6D 15 DA C6 BD 9D 62 57 5C D6 A0>)
##END=

$$ hash MD5
$$ E6 B2 53 99 B7 97 BF 9B B7 38 9E 18 FE 20 C0 B2
