# Supplementary material for: Friedel–Crafts Addition of 3‑Alkylated Indoles to Aldehydes: 2‑Hydroxyalkylation Promoted by Trimethylsilyl Trifluoromethanesulfonate
Source: J Org Chem. 2026 Apr 29;91(18):6255–67. doi: 10.1021/acs.joc.5c03195 (PMC13162324; doi:10.1021/acs.joc.5c03195)
Supplement: Supplementary file 3 [file jo5c03195_si_003.zip › FID for publication3-5/4b/1H 400 EZ-3-HX-4-82/10/shimvalues]

# Mon Jun 16 13:55:06 2025
#$$PROBEIDENTIFIER=Z104450_0284
#$$PROBENAME=PA BBO 400S1 BBF-H-D-05 Z
#$$SHIMID=313232
#
# Active Shim Gradients
#
Z           		4688            
Z2          		775             
Z3          		-2239           
Z4          		-9147           
Z5          		-1400           
Z6          		1573            
X           		-2368           
XZ          		8965            
XZ2         		-2170           
XZ3         		-2043           
Y           		5546            
YZ          		-632            
YZ2         		6363            
YZ3         		2067            
XY          		-12918          
XYZ         		514             
(X2-Y2)     		-19801          
(X2-Y2)Z    		3819            
X3          		2431            
Y3          		4680            
#
# Lock Parameter
#
FIELD		5855.303
LOCKPHASE		260.301 
LOCKPOWER		-30.000 
LOCKGAIN		133.174 
LOCKDC		-75.000 
LOCKSHIFT		7.240   
LOOPGAIN		-12.000 
LOOPTIME		0.400   
LOOPFILTER		100.000 
#
IEEE64_VERSION_CODE 1
#
# Shim currents 
#
SHIM_SETTING [1 ]  2273.47954218   
SHIM_SETTING [2 ]  383.73752506    
SHIM_SETTING [3 ]  -1177.80433373  
SHIM_SETTING [4 ]  -4811.38393163  
SHIM_SETTING [5 ]  -736.58708137   
SHIM_SETTING [6 ]  -1245.56799999  
SHIM_SETTING [7 ]  4715.58999995   
SHIM_SETTING [8 ]  -1141.41999999  
SHIM_SETTING [9 ]  -10415.32599988 
SHIM_SETTING [10]  -6794.86799992  
SHIM_SETTING [11]  2917.19599997   
SHIM_SETTING [12]  -332.43200000   
SHIM_SETTING [13]  3346.93799996   
SHIM_SETTING [14]  1087.24199999   
SHIM_SETTING [15]  827.43499999    
SHIM_SETTING [16]  2008.79399998   
SHIM_SETTING [17]  -1074.61799999  
SHIM_SETTING [18]  270.36400000    
SHIM_SETTING [19]  1278.70599999   
SHIM_SETTING [20]  2461.67999997   
