# Supplementary material for: Friedel–Crafts Addition of 3‑Alkylated Indoles to Aldehydes: 2‑Hydroxyalkylation Promoted by Trimethylsilyl Trifluoromethanesulfonate
Source: J Org Chem. 2026 Apr 29;91(18):6255–67. doi: 10.1021/acs.joc.5c03195 (PMC13162324; doi:10.1021/acs.joc.5c03195)
Supplement: Supplementary file 3 [file jo5c03195_si_003.zip › FID for publication3-5/4b/1H 400 EZ-3-HX-4-82/10/topshimreport]

New TopShim run:

version = topshim 2.0.0
date = 2025-06-16
time = 13:50:45.167
command = topshim  z6off

FINE SHIMMING

Parameters:

probe = Z104450_0284
solvent = CDCl3
shim nucleus = 2H
nucleus optimised for = 1H
o1p (from lock) = 7.24 ppm

Results:


1D Shimming:
Iteration  1: FWHM Before=10.7 Hz, Target= 0.5 Hz, After= 1.4 Hz
Iteration  2: FWHM Before= 1.4 Hz, Target= 0.6 Hz, After= 0.7 Hz
Iteration  3: FWHM Before= 0.7 Hz, Target= 0.4 Hz, After= 0.7 Hz
Iteration  4: FWHM Before= 0.7 Hz, Target= 0.7 Hz, After= 0.9 Hz
Iteration  5: FWHM Before= 0.9 Hz, Target= 0.4 Hz, After= 0.7 Hz
Iteration  6: FWHM Before= 0.7 Hz, Target= 0.5 Hz, After= 1.0 Hz
Using the best result as the final shim state.

Lineshape quality factor (1D spectrum, spinning) = 0.772

shim changes: 
Z	-327
Z2	-191
Z3	-264
Z4	-1120
Z5	-1917

duration = 2 min 19 sec
completed successfully
finished Mon Jun 16 13:53:02 2025


========================================================================
